# Supplementary material for: Fezf2 regulates differentiation of Aire-expressing and post-Aire mimetic epithelial populations maintaining thymic homeostasis
Source: bioRxiv. 2026 Jan 1:2025.12.31.697099. Preprint. [Version 1] doi: 10.64898/2025.12.31.697099 (PMC12776557; doi:10.64898/2025.12.31.697099)
Supplement: Supplement 4 [file media-4.csv]

feature_name	entropy	entropy_score	peak_cell_types	max_average_cell_type_expression	peak_tissue	max_average_tissue_expression	tau_score	tau_TRA_0.85	entropy_TRA_0.85	tau_TRA_0.9	entropy_TRA_0.9	tau_TRA_0.95	entropy_TRA_0.95
Xkr4	2.528056052652791	0.6529970512667735	GABAergic neuron,glutamatergic neuron,neuron,oligodendrocyte,oligodendrocyte precursor cell	12.258258819580078	hypothalamus,primary motor cortex	7.387259006500244	0.9751388	True	True	True	True	True	True
Rp1	4.766550763458	0.3457395185241555	cardiac muscle cell,ciliated columnar cell of tracheobronchial tree,endothelial cell,leptomeningeal cell,native cell,pancreatic ductal cell,pericyte	0.09108331799507141	primary motor cortex	0.018887052312493324	0.882903	True	True	False	False	False	False
Sox17	3.276587322875299	0.5502530643549013	bronchial smooth muscle cell,endothelial cell,endothelial cell of coronary artery,erythrocyte,fenestrated cell,kidney capillary endothelial cell,kidney cortex artery cell,smooth muscle cell of the pulmonary artery,vein endothelial cell	7.14821720123291	heart,limb muscle	2.7683260440826416	0.9496673	True	True	True	True	False	False
Mrpl15	5.9726293215674975	0.1801922334357766	female germ cell,male germ cell,oocyte,oogonial cell,primordial germ cell	3.777336359024048	ovary	2.3035359382629395	0.8152007	False	False	False	False	False	False
Lypla1	5.884905098946	0.1922333287639626	brush cell,epithelial cell of proximal tubule,hepatocyte,kidney collecting duct epithelial cell,kidney proximal convoluted tubule epithelial cell,kidney proximal straight tubule epithelial cell	2.493476390838623	kidney,large intestine,liver	1.25490403175354	0.7942125	False	False	False	False	False	False
Gm37988	3.80978823103298	0.477065491158572	GABAergic neuron,astrocyte,ependymal cell,glutamatergic neuron,leptomeningeal cell,microglial cell,mural cell,native cell,oligodendrocyte,oligodendrocyte precursor cell,pericyte,tanycyte	0.2099151760339737	hypothalamus,primary motor cortex	0.11644070595502853	0.9342914	True	True	True	True	False	False
Tcea1	6.853961295219995	0.0592199182256859	erythroblast,male germ cell,mesothelial cell,primordial germ cell	3.048110008239746	mesonephros	2.0227880477905273	0.68018305	False	False	False	False	False	False
Rgs20	1.3170667879218825	0.8192183837823073	astrocyte,ependymal cell,native cell,tanycyte	11.77282428741455	hypothalamus,primary motor cortex	1.24626624584198	0.98598063	True	True	True	True	True	True
Atp6v1h	6.296635004764581	0.1357189602432248	GABAergic neuron,astrocyte,glutamatergic neuron,leptomeningeal cell,microglial cell,native cell,neuron,oligodendrocyte,oligodendrocyte precursor cell,oocyte,oogonial cell,pericyte	1.5631673336029053	diencephalon,hypothalamus,primary motor cortex	1.211345911026001	0.7087125	False	False	False	False	False	False
Oprk1	3.120334205260403	0.5717004893454323	ependymal cell,glioblast,glutamatergic neuron,granulosa cell,neuron,ovarian surface epithelial cell,pituitary gland cell,supporting cell	0.3686525821685791	diencephalon,hypothalamus	0.3234025835990906	0.9624884	True	True	True	True	True	True
Npbwr1	3.687299091400772	0.493878446154396	Leydig cell,Sertoli cell,epidermal cell,keratinocyte stem cell,mesothelial cell,stem cell of epidermis,supporting cell	0.08174637705087662	gonad,mesonephros,skin of body	0.05891747027635574	0.9327489	True	True	True	True	False	False
Rb1cc1	6.565094419316598	0.098870011278271	ependymal cell,glioblast,glutamatergic neuron,leptomeningeal cell,microglial cell,mural cell,native cell,neuron,oligodendrocyte,oligodendrocyte precursor cell,oogonial cell,pericyte,pituitary gland cell,tanycyte	2.2344372272491455	diencephalon	2.0016231536865234	0.6840375	False	False	False	False	False	False
Alkal1	3.339253329300784	0.5416514793575431	ependymal cell,glutamatergic neuron,leptomeningeal cell,mural cell,native cell,pericyte,pituitary gland cell,tanycyte	0.04822304844856262	primary motor cortex	0.023565517738461494	0.9581915	True	True	True	True	True	False
St18	0.1786519015871234	0.9754781004232568	oligodendrocyte	29.275341033935547	hypothalamus,primary motor cortex	1.929544448852539	0.9962959	True	True	True	True	True	True
Pcmtd1	6.553046690658356	0.1005236919257236	astrocyte,ependymal cell,microglial cell,mural cell,oligodendrocyte,pericyte,pituitary gland cell,tanycyte	2.4443557262420654	hypothalamus	1.845869779586792	0.64417326	False	False	False	False	False	False
Sntg1	2.31662780495339	0.682017857716142	GABAergic neuron,glutamatergic neuron,neuron,oligodendrocyte precursor cell,pituitary gland cell	18.54479217529297	hypothalamus,primary motor cortex	8.921586990356445	0.977627	True	True	True	True	True	True
Rrs1	5.999464118546924	0.1765088682387323	Sertoli cell,basal cell,fibroblast of lung,male germ cell,primordial germ cell,pulmonary interstitial fibroblast,skeletal muscle satellite cell	1.8714759349822998	gonad,mesonephros	0.6851649880409241	0.80245036	False	False	False	False	False	False
Adhfe1	3.925442092189297	0.4611907518261459	astrocyte,brush cell,epithelial cell of proximal tubule,kidney collecting duct epithelial cell,kidney proximal convoluted tubule epithelial cell,kidney proximal straight tubule epithelial cell	2.206792116165161	kidney	0.8868306875228882	0.9137597	True	True	True	True	False	False
Vxn	1.989880890284205	0.7268673944820356	glutamatergic neuron,native cell,oligodendrocyte precursor cell	2.5994527339935303	primary motor cortex	2.0204825401306152	0.97577536	True	True	True	True	True	True
Mybl1	3.54294270167666	0.5136929169807791	Sertoli cell,female germ cell,glioblast,native cell,oligodendrocyte precursor cell,oocyte,oogonial cell	0.5229769945144653	ovary	0.4643998146057129	0.9427007	True	True	True	True	False	False
Vcpip1	6.26053447048727	0.1406741477802759	GABAergic neuron,Sertoli cell,glioblast,glutamatergic neuron,microglial cell,native cell,oligodendrocyte,oogonial cell	0.9667342305183411	diencephalon,ovary,primary motor cortex	0.6649102568626404	0.76498485	False	False	False	False	False	False
Sgk3	4.762282841994189	0.346325336758427	macrophage,microglial cell,oligodendrocyte	4.327170372009277	primary motor cortex	0.6527128219604492	0.91645706	True	True	True	False	False	False
Mcmdc2	3.7683589863013367	0.4827521016554339	GABAergic neuron,ependymal cell,glutamatergic neuron,mural cell,native cell,neuron,oligodendrocyte precursor cell,oogonial cell,pituitary gland cell,tanycyte	0.321572482585907	hypothalamus,primary motor cortex	0.29865705966949463	0.93857235	True	True	True	True	False	False
Tcf24	2.845066685491331	0.6094839241510484	Leydig cell,Sertoli cell,female germ cell,oocyte,oogonial cell,type B pancreatic cell	0.19368113577365875	islet of Langerhans,ovary	0.16385844349861145	0.9600511	True	True	True	True	True	True
Ppp1r42	3.3866249185850394	0.5351492180051627	granulocyte,granulocytopoietic cell,immature B cell,megakaryocyte-erythroid progenitor cell,proerythroblast	0.6437637209892273	bone marrow	0.3119351863861084	0.9490644	True	True	True	True	False	False
Cops5	6.6703911412726535	0.0844169009635875	Leydig cell,Sertoli cell,female germ cell,male germ cell,neural progenitor cell,oocyte,oogonial cell,primordial germ cell	2.0146524906158447	ovary	1.3891422748565674	0.6802364	False	False	False	False	False	False
Cspp1	4.929224337394907	0.323410816683132	astrocyte,ependymal cell,glioblast,glutamatergic neuron,microglial cell,mural cell,native cell,neural progenitor cell,neuron,pituitary gland cell,tanycyte	2.6932029724121094	diencephalon,hypothalamus	2.574401378631592	0.84606975	False	True	False	False	False	False
Arfgef1	6.491384718948608	0.1089874623336364	kidney collecting duct epithelial cell,kidney collecting duct principal cell,kidney distal convoluted tubule epithelial cell,kidney loop of Henle ascending limb epithelial cell,kidney loop of Henle thick ascending limb epithelial cell,leptomeningeal cell,native cell,neuron,oocyte,pituitary gland cell,urethra urothelial cell	1.7506736516952515	hypothalamus	1.3951349258422852	0.63427156	False	False	False	False	False	False
Cpa6	4.7541336160657055	0.3474439058756385	ependymal cell,glutamatergic neuron,neuron,pituitary gland cell,tanycyte,urethra urothelial cell	0.37083500623703003	hypothalamus,primary motor cortex	0.30359137058258057	0.90649444	True	True	True	False	False	False
Prex2	2.272238394835096	0.6881107828264905	astrocyte,ependymal cell,leptomeningeal cell,pericyte,tanycyte	16.2700138092041	hypothalamus,primary motor cortex	0.9259541630744934	0.9759443	True	True	True	True	True	True
A830018L16Rik	2.0823907021486114	0.7141694254358113	GABAergic neuron,glutamatergic neuron,neuron,pituitary gland cell	5.489026069641113	hypothalamus,primary motor cortex	3.8006346225738525	0.98087156	True	True	True	True	True	True
Sulf1	4.342166374188934	0.403990851329133	ependymal cell,granulosa cell,leptomeningeal cell,mesothelial cell,neuron,oligodendrocyte precursor cell,ovarian surface epithelial cell,pituitary gland cell,supporting cell,tanycyte	2.5731520652770996	gonad,mesonephros	1.8836013078689575	0.90897435	True	True	True	True	False	False
Slco5a1	4.178039202886935	0.4265190750800559	GABAergic neuron,glioblast,glutamatergic neuron,neural progenitor cell,neuron,pituitary gland cell	0.3293828070163727	diencephalon	0.741197943687439	0.92097247	True	True	True	True	False	False
Prdm14	1.799888732170995	0.7529458665286868	female germ cell,male germ cell,oogonial cell,primordial germ cell	0.2531820833683014	ovary	0.048566047102212906	0.9759976	True	True	True	True	True	True
Ncoa2	4.549256875468273	0.3755654473420791	GABAergic neuron,astrocyte,ependymal cell,glutamatergic neuron,leptomeningeal cell,macrophage,microglial cell,mural cell,native cell,neuron,oligodendrocyte,oligodendrocyte precursor cell,pericyte,pituitary gland cell,tanycyte	3.205228567123413	hypothalamus,primary motor cortex	1.9445693492889404	0.88179755	True	True	False	False	False	False
Tram1	6.444586175857028	0.1154110669179402	double negative thymocyte,late pro-B cell,luminal cell of prostate epithelium,plasma cell	6.075531959533691	prostate gland	3.3777596950531006	0.7811988	False	False	False	False	False	False
Lactb2	4.364762142789893	0.4008893384788944	brush cell,epithelial cell of proximal tubule,kidney proximal convoluted tubule epithelial cell,kidney proximal straight tubule epithelial cell,leptomeningeal cell,microglial cell,mural cell	2.019402027130127	kidney	0.777250349521637	0.89952	True	True	False	True	False	False
Xkr9	2.200852696028216	0.6979092396120417	duct epithelial cell,enterocyte of epithelium of large intestine,epithelial cell of large intestine,hepatocyte,large intestine goblet cell	0.22654011845588684	large intestine,liver	0.09686123579740524	0.97347873	True	True	True	True	True	True
Eya1	1.970604042879596	0.7295133496160844	astrocyte,leptomeningeal cell,native cell,oligodendrocyte precursor cell	5.182173728942871	hypothalamus,primary motor cortex	0.3330947160720825	0.9798679	True	True	True	True	True	True
Msc	3.715531763366411	0.4900032075447084	Schwann cell,basal cell,cardiac neuron,fibroblast of cardiac tissue,skeletal muscle satellite cell	1.7488361597061157	heart,limb muscle,mammary gland	0.3617299795150757	0.9437463	True	True	True	True	False	False
Trpa1	4.86431154961855	0.332320796643922	ependymal cell,leptomeningeal cell,native cell,oocyte,pancreatic A cell,pancreatic D cell,pancreatic PP cell,pancreatic stellate cell,pituitary gland cell,tanycyte,type B pancreatic cell	0.030786756426095963	pancreas	0.03146999701857567	0.8727603	True	True	False	False	False	False
Kcnb2	2.906018024887714	0.601117695689622	GABAergic neuron,ependymal cell,glutamatergic neuron,leptomeningeal cell,neuron,oligodendrocyte precursor cell,pituitary gland cell	10.1410493850708	hypothalamus,primary motor cortex	8.724335670471191	0.96462363	True	True	True	True	True	True
Terf1	5.1913272731710345	0.2874343629607101	female germ cell,male germ cell,microglial cell,native cell,oogonial cell,primordial germ cell	2.3363122940063477	ovary	1.3397972583770752	0.86418027	True	True	False	False	False	False
Sbspon	2.773820636596952	0.6192632124805135	basal cell of prostate epithelium,ovarian surface epithelial cell,prostate gland microvascular endothelial cell,seminal vesicle glandular cell,urethra urothelial cell	1.6859676837921143	urethra	0.8296358585357666	0.96909034	True	True	True	True	True	True
4930444P10Rik	3.249349398562251	0.5539917631246862	ependymal cell,neuron,oligodendrocyte precursor cell,pituitary gland cell,tanycyte	0.22162401676177979	hypothalamus	0.20326310396194458	0.9495972	True	True	True	True	False	False
Rpl7	6.732844233176371	0.0758445407798185	basal cell of epidermis,keratinocyte	49.92401123046875	tongue	45.99189376831055	0.61076343	False	False	False	False	False	False
Rdh10	5.573024536600046	0.235042298396206	Schwann cell,bladder cell,bladder urothelial cell,chondrocyte,mesenchymal stem cell,skeletal muscle satellite cell,smooth muscle cell,stromal cell	1.3819999694824219	bladder lumen,limb muscle	1.0077308416366577	0.8094548	False	False	False	False	False	False
Stau2	3.9448513662350697	0.4585266197078778	GABAergic neuron,ependymal cell,glutamatergic neuron,native cell,neuron,oligodendrocyte precursor cell,pituitary gland cell,tanycyte	3.0244596004486084	hypothalamus,primary motor cortex	2.7818186283111572	0.91767144	True	True	True	True	False	False
Ube2w	6.288310356532217	0.1368616079629089	GABAergic neuron,astrocyte,ependymal cell,glutamatergic neuron,leptomeningeal cell,microglial cell,mural cell,native cell,neuron,oligodendrocyte,oligodendrocyte precursor cell,pericyte,pituitary gland cell,tanycyte	1.8255589008331299	hypothalamus,primary motor cortex	1.8117225170135498	0.71499366	False	False	False	False	False	False
Eloc	4.694367237133768	0.3556474857380104	Leydig cell,female germ cell,granulosa cell,male germ cell,mesothelial cell,neural progenitor cell,oocyte,oogonial cell,primordial germ cell,smooth muscle cell of prostate,supporting cell	3.21649169921875	ovary	2.2667534351348877	0.9007324	True	True	True	False	False	False
Tmem70	6.706656090964189	0.0794391456383367	brush cell,cardiac muscle cell,cell of skeletal muscle,epithelial cell of proximal tubule,kidney collecting duct epithelial cell,kidney distal convoluted tubule epithelial cell,kidney loop of Henle ascending limb epithelial cell,kidney proximal convoluted tubule epithelial cell,kidney proximal straight tubule epithelial cell	1.139823079109192	kidney	0.7191587090492249	0.62802625	False	False	False	False	False	False
Ly96	6.022194033615556	0.1733889423395441	Kupffer cell,bronchial smooth muscle cell,endothelial cell of hepatic sinusoid,hepatic stellate cell,kidney cell,late pro-B cell,lung macrophage,monocyte,plasma cell,smooth muscle cell of the pulmonary artery	1.1220327615737915	liver	0.5898633003234863	0.77321076	False	False	False	False	False	False
Jph1	3.216610437178705	0.5584855385402402	GABAergic neuron,glutamatergic neuron,native cell,oligodendrocyte	1.5808682441711426	primary motor cortex	0.9546433091163635	0.9503731	True	True	True	True	True	True
Gdap1	3.781899180403765	0.4808935640351811	GABAergic neuron,glioblast,glutamatergic neuron,neuron,pituitary gland cell	1.4178138971328735	diencephalon,primary motor cortex	1.3494625091552734	0.9325114	True	True	True	True	False	False
Pi15	3.197954103178409	0.5610463215196608	adventitial cell,fibroblast,fibroblast of connective tissue of prostate,fibroblast of lung,pulmonary interstitial fibroblast,smooth muscle cell of prostate	2.1540167331695557	trachea	0.41884753108024597	0.9496463	True	True	True	True	False	True
Crispld1	4.430171616461942	0.3919111830240451	chondrocyte,fibroblast,leptomeningeal cell,mesenchymal stem cell	2.1040472984313965	trachea	1.4202135801315308	0.92600197	True	True	True	False	False	False
Tfap2d	1.7173245050233343	0.7642786968470868	glioblast,native cell,neural progenitor cell	0.15151919424533844	diencephalon	0.08218716084957123	0.9780074	True	True	True	True	True	True
Tfap2b	3.370088098773977	0.5374190748111806	glioblast,keratinocyte stem cell,kidney collecting duct epithelial cell,kidney collecting duct principal cell,kidney distal convoluted tubule epithelial cell,kidney loop of Henle ascending limb epithelial cell,kidney loop of Henle thick ascending limb epithelial cell,leptomeningeal cell,neural progenitor cell	3.3550539016723633	diencephalon	1.5037641525268555	0.9465529	True	True	True	True	False	False
Pkhd1	3.500203293110744	0.5195593615890481	brush cell,kidney collecting duct epithelial cell,kidney collecting duct principal cell,kidney distal convoluted tubule epithelial cell,kidney loop of Henle ascending limb epithelial cell,kidney loop of Henle thick ascending limb epithelial cell,leptomeningeal cell,podocyte (sensu Diptera)	1.7208995819091797	kidney,pancreas	0.49385297298431396	0.932792	True	True	True	True	False	False
Mcm3	4.807613341178005	0.3401032370277556	Leydig cell,erythroblast,female germ cell,male germ cell,naive T cell,oogonial cell,primordial germ cell,thymocyte	3.4609506130218506	mesonephros,ovary	1.4584546089172363	0.87782377	True	True	False	False	False	False
Paqr8	1.7253014043356532	0.7631837814158335	astrocyte,glioblast	7.1482086181640625	diencephalon,primary motor cortex	0.6244307160377502	0.9783973	True	True	True	True	True	True
Efhc1	5.423327741601343	0.2555897974225648	astrocyte,ciliated columnar cell of tracheobronchial tree,ependymal cell,leptomeningeal cell,mural cell,pancreatic ductal cell,pancreatic stellate cell,pituitary gland cell,tanycyte	0.11279825866222382	mesonephros,pancreas	0.057007696479558945	0.8278263	False	False	False	False	False	False
Tram2	4.754987337944589	0.3473267233436058	interstitial cell of ovary,leptomeningeal cell,mural cell,native cell,pericyte	0.39661186933517456	gonad,mesonephros	0.16725172102451324	0.8953881	True	True	False	False	False	False
Tmem14a	6.160206671279942	0.1544452198766901	GABAergic neuron,astrocyte,glutamatergic neuron,native cell,oligodendrocyte	0.6359118819236755	primary motor cortex	0.5842542052268982	0.8023601	False	False	False	False	False	False
Gsta3	2.6043119561668044	0.6425301063784621	fibroblast of lung,hepatic stellate cell,hepatocyte	18.520729064941406	liver	7.990920543670654	0.96690637	True	True	True	True	True	True
Khdc1a	3.738206300021466	0.48689088292983	CD4-positive, alpha-beta T cell,CD8-positive, alpha-beta T cell,DN3 thymocyte,DN4 thymocyte,double negative thymocyte,mature NK T cell,natural killer cell,regulatory T cell	2.0476224422454834	thymus	0.7827974557876587	0.9373096	True	True	True	True	False	False
Khdc1c	2.969551167838849	0.5923970868553363	CD4-positive, alpha-beta T cell,CD8-positive, alpha-beta T cell,natural killer cell,regulatory T cell	0.39198121428489685	lung,ovary	0.0709662213921547	0.95710826	True	True	True	True	True	True
Kcnq5	2.5438872276473634	0.6508240518195249	GABAergic neuron,glutamatergic neuron,mural cell,native cell,neuron,oligodendrocyte precursor cell	15.197639465332031	primary motor cortex	13.859567642211914	0.9729368	True	True	True	True	True	True
Rims1	2.299796034896098	0.6843281996233759	GABAergic neuron,glutamatergic neuron,neuron,oligodendrocyte precursor cell,pituitary gland cell	13.542380332946777	hypothalamus,primary motor cortex	12.505038261413574	0.97778547	True	True	True	True	True	True
Ogfrl1	6.366873407307556	0.1260779822391382	GABAergic neuron,glutamatergic neuron,immature T cell,kidney cell,naive B cell,naive T cell,neutrophil,non-classical monocyte	2.366908073425293	primary motor cortex	1.7994931936264038	0.7110199	False	False	False	False	False	False
B3gat2	3.506398108194822	0.5187090564311476	brush cell,ependymal cell,epithelial cell of proximal tubule,kidney proximal convoluted tubule epithelial cell,kidney proximal straight tubule epithelial cell,oligodendrocyte precursor cell,pituitary gland cell,tanycyte	1.2509174346923828	diencephalon,hypothalamus,kidney	0.4147888422012329	0.94716895	True	True	True	True	False	False
Smap1	6.612183957053438	0.0924064645416304	erythroblast,female germ cell,granulocytopoietic cell,immature B cell,male germ cell,oocyte,oogonial cell,primordial germ cell	4.532079696655273	ovary	2.617253303527832	0.749736	False	False	False	False	False	False
Sdhaf4	4.024082741591661	0.4476512592299816	Sertoli cell,female germ cell,granulosa cell,male germ cell,oocyte,oogonial cell,primordial germ cell,supporting cell	2.715541362762451	ovary	1.7768820524215698	0.94039524	True	True	True	True	False	False
Fam135a	4.927870146002013	0.3235966940516304	GABAergic neuron,astrocyte,ependymal cell,leptomeningeal cell,mural cell,native cell,neuron,oligodendrocyte,oligodendrocyte precursor cell,pericyte,pituitary gland cell,tanycyte	1.537890076637268	hypothalamus,primary motor cortex	1.0026880502700806	0.84353757	False	True	False	False	False	False
Col9a1	0.5166120635947327	0.9290894245677748	chondrocyte,fibroblast	6.17997932434082	trachea	2.673511028289795	0.99300057	True	True	True	True	True	True
Col19a1	0.925030357479625	0.8730296104881241	GABAergic neuron,glutamatergic neuron,neuron	2.7773633003234863	hypothalamus,primary motor cortex	1.1120972633361816	0.99155176	True	True	True	True	True	True
Lmbrd1	6.612060129544817	0.0924234612021992	GABAergic neuron,astrocyte,glutamatergic neuron,leptomeningeal cell,microglial cell,oligodendrocyte,pericyte	1.8170126676559448	primary motor cortex	1.670663595199585	0.6580596	False	False	False	False	False	False
Adgrb3	3.128162511562376	0.5706259699068617	GABAergic neuron,astrocyte,ependymal cell,glutamatergic neuron,native cell,neuron,oligodendrocyte precursor cell,pituitary gland cell,tanycyte	23.06363296508789	hypothalamus,primary motor cortex	18.40219497680664	0.9603299	True	True	True	True	True	True
Phf3	6.006245738435746	0.1755780177949141	ependymal cell,leptomeningeal cell,microglial cell,mural cell,native cell,neuron,oligodendrocyte,pericyte,pituitary gland cell,tanycyte	2.6549839973449707	hypothalamus	2.152273654937744	0.75397956	False	False	False	False	False	False
Ptp4a1_ENSMUSG00000026064	3.658526393911425	0.497827809089342	glioblast,granulosa cell,neural progenitor cell,oocyte,ovarian surface epithelial cell	2.48443603515625	diencephalon	2.862501621246338	0.95391273	True	True	True	True	True	False
4931428L18Rik	5.066346104927824	0.3045893757504814	ciliated columnar cell of tracheobronchial tree,ependymal cell,glutamatergic neuron,male germ cell,native cell,oocyte,pituitary gland cell,primordial germ cell	0.04237303137779236	pancreas,primary motor cortex	0.017698662355542183	0.8679319	True	True	False	False	False	False
Khdrbs2	2.757831237563585	0.6214579298829335	glutamatergic neuron,neuron,oligodendrocyte precursor cell,pituitary gland cell	5.360468864440918	hypothalamus,primary motor cortex	4.862569332122803	0.96604025	True	True	True	True	True	True
Gm5415	3.1193291386487605	0.5718384455737158	ependymal cell,glutamatergic neuron,native cell,oligodendrocyte precursor cell,pituitary gland cell	0.02710946649312973	hypothalamus,primary motor cortex	0.009208712726831436	0.95498776	True	True	True	True	True	True
Prim2	5.160725712172411	0.2916347571296682	Leydig cell,erythroblast,leptomeningeal cell,male germ cell,native cell,oligodendrocyte precursor cell,pericyte,primordial germ cell,thymocyte	0.9677243828773499	ovary	0.34454646706581116	0.87934726	True	True	False	False	False	False
Rab23	6.377041021626565	0.1246823675546552	adventitial cell,cardiac neuron,fibroblast of cardiac tissue,native cell	0.49226072430610657	None	0.2727808654308319	0.72714305	False	False	False	False	False	False
Bag2	6.121064795804775	0.1598178642824894	Leydig cell,Sertoli cell,cell of skeletal muscle,ciliated columnar cell of tracheobronchial tree,erythroblast,keratinocyte,kidney collecting duct principal cell,lung neuroendocrine cell	0.7892254590988159	tongue	0.5898200869560242	0.7950348	False	False	False	False	False	False
Zfp451	4.879262689388657	0.3302685915190768	GABAergic neuron,ependymal cell,glioblast,glutamatergic neuron,leptomeningeal cell,native cell,neural progenitor cell,neuron,oocyte,oogonial cell,pituitary gland cell,tanycyte	1.9010343551635742	diencephalon	2.0504469871520996	0.89701104	True	True	False	False	False	False
Bend6	2.8804964874302765	0.6046208018587449	GABAergic neuron,glutamatergic neuron,neuron,pituitary gland cell	2.6400609016418457	hypothalamus,primary motor cortex	1.7800309658050537	0.9585468	True	True	True	True	True	True
Dst	5.292600976958108	0.2735334552627286	ependymal cell,macrophage,microglial cell,mural cell,oligodendrocyte,pituitary gland cell,tanycyte	13.277408599853516	hypothalamus,primary motor cortex	5.515567779541016	0.8800686	True	False	False	False	False	False
Ccdc115	6.5374279142376	0.1026675373788023	monocyte,naive T cell,oocyte,promonocyte	1.5301129817962646	ovary	0.7104153633117676	0.7374105	False	False	False	False	False	False
Imp4	6.78492470744125	0.0686959341963631	double negative thymocyte,female germ cell,immature NK T cell,male germ cell,primordial germ cell	0.9187321662902832	None	0.504501223564148	0.6627088	False	False	False	False	False	False
Ptpn18	5.421687715042714	0.2558149087492094	CD4-positive, alpha-beta T cell,CD8-positive, alpha-beta T cell,DN4 thymocyte,T cell,classical monocyte,hematopoietic precursor cell,intermediate monocyte,mature NK T cell,monocyte,natural killer cell,regulatory T cell	10.20706558227539	lung,spleen	6.292929649353027	0.80639786	False	False	False	False	False	False
Amer3	3.3418344449249333	0.5412971934105757	GABAergic neuron,glioblast,glutamatergic neuron,native cell,neural progenitor cell,neuron,pituitary gland cell	0.12062324583530426	diencephalon	0.21999596059322357	0.9465261	True	True	True	True	False	False
Arhgef4	3.431955761734157	0.5289270710615452	astrocyte,ependymal cell,glutamatergic neuron,pituitary gland cell,tanycyte	4.309349536895752	primary motor cortex	1.2691059112548828	0.9503881	True	True	True	True	True	False
Fam168b	6.356071520972164	0.1275606575960903	GABAergic neuron,astrocyte,ependymal cell,glioblast,glutamatergic neuron,microglial cell,mural cell,native cell,neural progenitor cell,pituitary gland cell,tanycyte	1.989654302597046	diencephalon	1.8793359994888306	0.7309133	False	False	False	False	False	False
Plekhb2	5.4484151948480015	0.2521462739913249	alveolar macrophage,brush cell,enterocyte of epithelium of large intestine,epithelial cell of large intestine,epithelial cell of proximal tubule,hematopoietic stem cell,kidney collecting duct principal cell,kidney proximal convoluted tubule epithelial cell,kidney proximal straight tubule epithelial cell,large intestine goblet cell	3.2971324920654297	large intestine	2.558648109436035	0.8554977	True	False	False	False	False	False
Hs6st1	4.63551580590442	0.3637254791639573	Leydig cell,Sertoli cell,kidney collecting duct epithelial cell,kidney collecting duct principal cell,kidney distal convoluted tubule epithelial cell,kidney loop of Henle ascending limb epithelial cell,kidney loop of Henle thick ascending limb epithelial cell,supporting cell	2.9333126544952393	diencephalon,gonad	1.0206475257873535	0.9120562	True	True	True	False	False	False
Uggt1	6.815009288591379	0.0645665010852798	alveolar macrophage,glioblast,luminal cell of prostate epithelium,pituitary gland cell,tanycyte,type B pancreatic cell	0.9970033764839172	pancreas	1.2395110130310059	0.65836704	False	False	False	False	False	False
Neurl3	4.5891038798119785	0.3700960163969296	hematopoietic stem cell,kidney cell,mast cell,neutrophil,non-classical monocyte	4.0536346435546875	large intestine	1.0102801322937012	0.9252587	True	True	True	False	False	False
Arid5a	5.060598444735989	0.3053783040785501	Schwann cell,basal cell,bladder cell,endothelial cell,mesenchymal stem cell,neuroendocrine cell,skeletal muscle satellite cell,smooth muscle cell,smooth muscle cell of trachea	2.6733920574188232	limb muscle	1.9812699556350708	0.8757486	True	True	False	False	False	False
Kansl3	4.658246752868957	0.3606054116259309	astrocyte,ependymal cell,glioblast,leptomeningeal cell,microglial cell,mural cell,native cell,neuron,pericyte,pituitary gland cell,tanycyte	1.1336941719055176	hypothalamus	0.7322154641151428	0.889843	True	True	False	False	False	False
Fer1l5	3.718191991009957	0.4896380626201553	leptomeningeal cell,native cell,oocyte,oogonial cell,pericyte	0.031447991728782654	ovary	0.016187796369194984	0.9398938	True	True	True	True	False	False
Lman2l	5.779626263185634	0.2066839840054527	ependymal cell,glioblast,leptomeningeal cell,microglial cell,mural cell,native cell,neuron,oocyte,pituitary gland cell,tanycyte	1.0916786193847656	hypothalamus	0.8720430135726929	0.7795922	False	False	False	False	False	False
Cnnm4	3.804736068681234	0.4777589549097792	chondrocyte,enterocyte of epithelium of large intestine,epithelial cell of large intestine,hematopoietic stem cell,intestinal crypt stem cell,large intestine goblet cell	2.193603992462158	large intestine	1.6699306964874268	0.9356028	True	True	True	True	False	False
Cnnm3	5.979437770749855	0.1792577003821683	astrocyte,ependymal cell,glioblast,leptomeningeal cell,mural cell,native cell,oligodendrocyte,oligodendrocyte precursor cell,pituitary gland cell,tanycyte	0.6115270256996155	diencephalon,hypothalamus	0.40448838472366333	0.78267586	False	False	False	False	False	False
Ankrd23	0.2721253537421456	0.9626478613579356	cell of skeletal muscle	4.312370777130127	liver	0.06693905591964722	0.9939977	True	True	True	True	True	True
Ankrd39	6.655999633048454	0.0863922906252507	ependymal cell,granulosa cell,mural cell,neuron,pituitary gland cell,tanycyte	0.3631998300552368	hypothalamus	0.2840822637081146	0.6688517	False	False	False	False	False	False
Sema4c	5.332717650098366	0.268027009367896	Schwann cell,endothelial cell,endothelial cell of coronary artery,endothelial cell of hepatic sinusoid,erythrocyte,fenestrated cell,kidney capillary endothelial cell,kidney cortex artery cell,mesangial cell,smooth muscle cell,smooth muscle cell of trachea	1.37289559841156	limb muscle	0.9949691295623779	0.83309895	False	False	False	False	False	False
Fam178b	4.826664203379379	0.3374883007992449	Schwann cell,cardiac neuron,female germ cell,fibroblast of lung,male germ cell,oocyte,oogonial cell,primordial germ cell	0.4243488609790802	ovary	0.2736454904079437	0.8889006	True	True	False	False	False	False
Cox5b	5.3241573856343205	0.2692019979556067	cardiac muscle cell,cell of skeletal muscle,enterocyte of epithelium of large intestine,epithelial cell of large intestine,epithelial cell of proximal tubule,kidney collecting duct epithelial cell,kidney collecting duct principal cell,kidney distal convoluted tubule epithelial cell,kidney loop of Henle ascending limb epithelial cell,kidney loop of Henle thick ascending limb epithelial cell,kidney…	36.753387451171875	kidney,large intestine	18.618318557739258	0.8318528	False	False	False	False	False	False
Actr1b	5.993321586188707	0.1773519970288372	GABAergic neuron,ependymal cell,glutamatergic neuron,mural cell,neuron,pituitary gland cell,tanycyte	1.459643840789795	hypothalamus,primary motor cortex	1.3674001693725586	0.7911683	False	False	False	False	False	False
4933424G06Rik	2.748741610500184	0.6227055791945759	ependymal cell,microglial cell,native cell,neuron,pituitary gland cell,tanycyte	0.29714158177375793	hypothalamus	0.26817891001701355	0.96655	True	True	True	True	True	True
Zap70	3.7090621200062537	0.4908912358464825	CD4-positive, alpha-beta T cell,DN3 thymocyte,DN4 thymocyte,T cell,double negative thymocyte,immature NK T cell,immature T cell,mature NK T cell,natural killer cell,regulatory T cell	3.1255252361297607	thymus	1.380828857421875	0.9423387	True	True	True	True	False	False
Tmem131	5.689044376837399	0.21911732448921	ependymal cell,leptomeningeal cell,microglial cell,mural cell,native cell,neuron,pericyte,pituitary gland cell,tanycyte	2.293147325515747	hypothalamus	1.5566822290420532	0.80794287	False	False	False	False	False	False
Vwa3b	3.6295978801403934	0.5017985594888371	ependymal cell,native cell,neuron,oligodendrocyte,pituitary gland cell,tanycyte	0.06452243775129318	hypothalamus	0.037863049656152725	0.93482393	True	True	True	True	False	False
Cnga3	3.032981121199467	0.5836906419048579	GABAergic neuron,ependymal cell,glutamatergic neuron,native cell,neuron,pituitary gland cell	0.08080434054136276	hypothalamus,primary motor cortex	0.06923467665910721	0.9507301	True	True	True	True	True	True
Inpp4a	5.8930749627925865	0.1911119268699896	GABAergic neuron,alveolar macrophage,ciliated columnar cell of tracheobronchial tree,glutamatergic neuron,leptomeningeal cell,native cell,neuron,pituitary gland cell	1.9407511949539185	primary motor cortex	1.7731529474258423	0.8296332	False	False	False	False	False	False
Coa5	5.096387690415238	0.3004658442576512	GABAergic neuron,glioblast,glutamatergic neuron,granulosa cell,luminal cell of prostate epithelium,neural progenitor cell,oocyte,ovarian surface epithelial cell,pancreatic A cell,supporting cell,urethra urothelial cell	0.43873247504234314	None	0.3433583676815033	0.8694751	True	True	False	False	False	False
Unc50	6.796647044924059	0.0670869169958494	bronchial smooth muscle cell,cardiac neuron,endothelial cell of lymphatic vessel,fenestrated cell,kidney capillary endothelial cell,kidney cortex artery cell,smooth muscle cell of the pulmonary artery,vein endothelial cell	1.6854239702224731	heart	1.0205897092819214	0.6076484	False	False	False	False	False	False
Mgat4a	4.989834463211978	0.3150914234641621	macrophage,microglial cell,urethra urothelial cell	3.0659806728363037	large intestine,urethra	0.8520587086677551	0.8939117	True	True	False	False	False	False
Cracdl	4.721503003752203	0.3519228092131948	duct epithelial cell,glutamatergic neuron,hepatocyte,kidney collecting duct principal cell	1.5942100286483765	primary motor cortex	1.2952040433883667	0.918041	True	True	True	False	False	False
Tsga10	4.461065891932333	0.3876706106380202	GABAergic neuron,astrocyte,ependymal cell,glioblast,glutamatergic neuron,microglial cell,mural cell,native cell,neuron,oligodendrocyte,oligodendrocyte precursor cell,oocyte,oogonial cell,pituitary gland cell,tanycyte	0.8096359372138977	diencephalon,ovary	0.7164914011955261	0.90025675	True	True	True	False	False	False
Lipt1	6.227125120730661	0.1452599412276316	brush cell,ciliated columnar cell of tracheobronchial tree,duct epithelial cell,hepatocyte,male germ cell,oocyte,primordial germ cell	0.1312781721353531	ovary	0.07751015573740005	0.74902755	False	False	False	False	False	False
Mitd1	6.577574168393807	0.0971570311706115	DN3 thymocyte,DN4 thymocyte,double negative thymocyte,immature T cell,microglial cell,mural cell	0.9909749627113342	thymus	0.7439020872116089	0.6854187	False	False	False	False	False	False
Mrpl30	6.911779110717657	0.0512837997025426	cardiac muscle cell,cell of skeletal muscle,kidney loop of Henle ascending limb epithelial cell,kidney loop of Henle thick ascending limb epithelial cell,oocyte	3.287888288497925	None	2.589186668395996	0.51495546	False	False	False	False	False	False
Lyg1	0.5824027798080813	0.9200589394638756	basal cell of epidermis,keratinocyte	1.114836573600769	tongue	0.7867150902748108	0.9930471	True	True	True	True	True	True
Txndc9	6.980242652303728	0.0418864404999422	immature T cell,neural progenitor cell,oocyte,supporting cell	2.3631527423858643	gonad	1.3955872058868408	0.63054353	False	False	False	False	False	False
Eif5b	6.638015751213032	0.0888607722951937	female germ cell,granulosa cell,oocyte,oogonial cell,ovarian surface epithelial cell,primordial germ cell	6.510889530181885	ovary	6.909304618835449	0.73445624	False	False	False	False	False	False
Rev1	5.2600955680144335	0.2779951730879321	astrocyte,ependymal cell,leptomeningeal cell,microglial cell,mural cell,native cell,neuron,oligodendrocyte precursor cell,oogonial cell,pericyte,pituitary gland cell,tanycyte	1.565106749534607	hypothalamus	1.276595950126648	0.8381508	False	False	False	False	False	False
Aff3	5.524998725311908	0.2416343587719251	GABAergic neuron,brush cell,glutamatergic neuron,leptomeningeal cell,native cell,neuron,type II pneumocyte	3.5545811653137207	hypothalamus,primary motor cortex	2.1314661502838135	0.8592827	True	False	False	False	False	False
Lonrf2	3.424272952754813	0.5299816194239475	GABAergic neuron,ependymal cell,glioblast,glutamatergic neuron,neuron,oligodendrocyte precursor cell,pituitary gland cell	1.2392631769180298	diencephalon,primary motor cortex	1.0142810344696045	0.9509496	True	True	True	True	True	False
Chst10	6.0823205442184	0.1651359305226846	GABAergic neuron,astrocyte,ependymal cell,glioblast,glutamatergic neuron,immature T cell,native cell,pituitary gland cell,tanycyte,thymocyte	0.7514469623565674	diencephalon	0.5398854613304138	0.7877747	False	False	False	False	False	False
Pdcl3	6.71673014672113	0.0780563728751723	basal cell of prostate epithelium,bladder urothelial cell,kidney capillary endothelial cell,neuroendocrine cell,smooth muscle cell,smooth muscle cell of trachea,urethra urothelial cell	1.8895535469055176	bladder lumen,urethra	1.3935937881469727	0.61993796	False	False	False	False	False	False
Npas2	3.536554922058314	0.5145697086013992	astrocyte,ependymal cell,glutamatergic neuron,mural cell,native cell,pituitary gland cell,tanycyte	3.2703664302825928	primary motor cortex	1.5024703741073608	0.94894594	True	True	True	True	False	False
Rpl31	6.732408773104386	0.0759043123694854	DN3 thymocyte,bladder urothelial cell,intestinal crypt stem cell,professional antigen presenting cell,skeletal muscle satellite cell	46.082210540771484	None	35.71553039550781	0.5998274	False	False	False	False	False	False
Tbc1d8	6.441892927544516	0.1157807442853117	ciliated columnar cell of tracheobronchial tree,late pro-B cell,leptomeningeal cell,macrophage dendritic cell progenitor,mature NK T cell,microglial cell,natural killer cell,precursor B cell,type II pneumocyte	0.8117992877960205	spleen	0.4801054894924164	0.67400485	False	False	False	False	False	False
Cnot11	3.950403654135525	0.4577645083331509	Leydig cell,female germ cell,male germ cell,mesothelial cell,oocyte,oogonial cell,primordial germ cell	1.1430073976516724	mesonephros,ovary	0.7413199543952942	0.93038684	True	True	True	True	False	False
Rnf149	5.7612891289853385	0.2092009533709627	alveolar macrophage,classical monocyte,intermediate monocyte,luminal cell of prostate epithelium,lung macrophage,mast cell,myeloid cell,neutrophil,non-classical monocyte	4.060818195343018	prostate gland	2.4998483657836914	0.80611914	False	False	False	False	False	False
Creg2	5.149610129481846	0.2931604906933946	GABAergic neuron,epithelial cell of large intestine,glioblast,glutamatergic neuron,intestinal crypt stem cell,large intestine goblet cell,native cell,oligodendrocyte precursor cell,pancreatic ductal cell	0.9380205869674683	pancreas,primary motor cortex	0.808489203453064	0.8802941	True	True	False	False	False	False
Rfx8	4.269882753961899	0.413912557510281	astrocyte,ependymal cell,native cell,oligodendrocyte precursor cell,oocyte,pituitary gland cell,tanycyte	0.06011604517698288	hypothalamus,ovary	0.025068383663892746	0.90383685	True	True	True	True	False	False
Map4k4	5.466628157574373	0.2496463484993297	ependymal cell,glioblast,leptomeningeal cell,macrophage,microglial cell,mural cell,native cell,neural progenitor cell,oligodendrocyte,oligodendrocyte precursor cell,tanycyte	4.6504106521606445	diencephalon	3.4642348289489746	0.84009105	False	False	False	False	False	False
Il1r2	1.7257069394263875	0.7631281173524708	Langerhans cell,mast cell	14.040715217590332	adipose tissue	1.3498575687408447	0.97645915	True	True	True	True	True	True
Il1r1	3.912904556941398	0.4629116637087374	endothelial cell,pancreatic A cell,pancreatic stellate cell,pericyte,type B pancreatic cell	3.5689632892608643	pancreas	2.112373113632202	0.9425043	True	True	True	True	False	False
Il1rl2	2.9877940555464706	0.589893053837037	fibroblast of connective tissue of prostate,macrophage,mesenchymal cell,microglial cell,mural cell	0.4547789692878723	mesonephros	0.16643886268138885	0.96278054	True	True	True	True	True	True
Il1rl1	4.20895411627543	0.4222756699172697	T cell,blood cell,mesenchymal stem cell,mesenchymal stem cell of adipose tissue,regulatory T cell,stromal cell	1.0177314281463623	adipose tissue,limb muscle,mammary gland	0.677182674407959	0.92116445	True	True	True	True	False	False
Il18r1	4.101548887019796	0.4370181955910831	CD4-positive, alpha-beta T cell,CD8-positive, alpha-beta T cell,ciliated columnar cell of tracheobronchial tree,lung neuroendocrine cell,mature NK T cell,natural killer cell,regulatory T cell,type II pneumocyte	1.6159305572509766	lung,mammary gland	0.33570778369903564	0.9119373	True	True	True	True	False	False
Il18rap	4.462680809023935	0.3874489458564354	CD4-positive, alpha-beta T cell,CD8-positive, alpha-beta T cell,fibroblast,fibroblast of connective tissue of prostate,mature NK T cell,natural killer cell,regulatory T cell,smooth muscle cell of prostate	0.15261489152908325	urethra	0.036376774311065674	0.89454305	True	True	False	False	False	False
Slc9a4	2.145034694794786	0.7055708620669988	alveolar macrophage,ciliated columnar cell of tracheobronchial tree,type II pneumocyte	0.5263450741767883	bladder lumen,lung	0.04952184110879898	0.97242045	True	True	True	True	True	True
Slc9a2	1.3948931510122493	0.8085358763856846	enterocyte of epithelium of large intestine,leptomeningeal cell,luminal cell of prostate epithelium	2.514350175857544	large intestine,prostate gland	0.5949013829231262	0.9829509	True	True	True	True	True	True
Mfsd9	4.573275628522471	0.372268614534137	brush cell,enterocyte of epithelium of large intestine,epithelial cell of large intestine,kidney collecting duct epithelial cell,kidney collecting duct principal cell,kidney distal convoluted tubule epithelial cell,kidney loop of Henle ascending limb epithelial cell,kidney loop of Henle thick ascending limb epithelial cell	0.23905664682388306	large intestine	0.18041405081748962	0.86899924	True	True	False	False	False	False
Tmem182	4.752153063858369	0.3477157580188473	Schwann cell,cardiac neuron,endothelial cell,endothelial cell of coronary artery,erythrocyte,mesangial cell,smooth muscle cell	0.05702871084213257	adipose tissue,heart	0.026580361649394035	0.9000847	True	True	True	False	False	False
Pou3f3	4.786335303647956	0.3430238770817747	astrocyte,glioblast,kidney collecting duct epithelial cell,kidney collecting duct principal cell,kidney distal convoluted tubule epithelial cell,kidney loop of Henle ascending limb epithelial cell,kidney loop of Henle thick ascending limb epithelial cell,native cell,neural progenitor cell	2.317991256713867	diencephalon,pancreas	1.4166520833969116	0.8730315	True	True	False	False	False	False
Mrps9	6.740467880123817	0.0747981130441324	female germ cell,immature T cell,male germ cell,native cell,oocyte,oogonial cell,primordial germ cell,thymocyte	1.2322425842285156	ovary	1.1636958122253418	0.69810134	False	False	False	False	False	False
Gpr45	3.048558277818715	0.5815525092182482	GABAergic neuron,ependymal cell,glutamatergic neuron,native cell,neuron,oligodendrocyte precursor cell,pituitary gland cell,tanycyte	1.2403205633163452	hypothalamus	1.1356877088546753	0.9598393	True	True	True	True	True	True
Tgfbrap1	6.069065497351102	0.1669553286106831	astrocyte,ependymal cell,leptomeningeal cell,microglial cell,mural cell,native cell,oligodendrocyte precursor cell,pericyte,pituitary gland cell,tanycyte	0.575517475605011	hypothalamus,primary motor cortex	0.38594701886177063	0.71996415	False	False	False	False	False	False
AI597479	6.698516496064154	0.0805563927930594	GABAergic neuron,glioblast,glutamatergic neuron,leptomeningeal cell,native cell,neural progenitor cell	0.22682952880859375	diencephalon,primary motor cortex	0.2322772741317749	0.6230144	False	False	False	False	False	False
Fhl2	4.968295699983221	0.3180478509312677	cardiac muscle cell,cardiac neuron,cell of skeletal muscle,leptomeningeal cell,mesangial cell,neuroendocrine cell,pancreatic ductal cell,pancreatic stellate cell,smooth muscle cell of trachea	5.861912250518799	trachea	1.6858255863189697	0.8918912	True	True	False	False	False	False
Nck2	5.321451410605645	0.2695734222019812	ependymal cell,glutamatergic neuron,leptomeningeal cell,mural cell,native cell,pericyte,pituitary gland cell,tanycyte	1.4427452087402344	mesonephros,primary motor cortex	0.6316388845443726	0.88133633	True	False	False	False	False	False
Ecrg4	1.7353193937484117	0.7618087043628712	basal cell,chondrocyte,fibroblast	18.06231689453125	trachea	9.835972785949707	0.9819088	True	True	True	True	True	True
Uxs1	4.948444774490032	0.3207726044722313	GABAergic neuron,Leydig cell,Sertoli cell,astrocyte,ependymal cell,glutamatergic neuron,mural cell,native cell,neuron,oligodendrocyte precursor cell,pituitary gland cell	0.7275047898292542	hypothalamus,primary motor cortex	0.6864879131317139	0.86876714	True	True	False	False	False	False
Tpp2	6.166792918877385	0.1535411863862137	Sertoli cell,ependymal cell,glioblast,granulosa cell,macrophage,microglial cell,mural cell,native cell,pituitary gland cell,primordial germ cell,tanycyte	1.3966879844665527	hypothalamus	0.8897703886032104	0.7380474	False	False	False	False	False	False
Mettl21c	3.678861622549443	0.4950365797203759	ependymal cell,macrophage,mural cell,native cell,oligodendrocyte precursor cell,pericyte,pituitary gland cell,tanycyte	0.129360169172287	hypothalamus,primary motor cortex	0.02795904502272606	0.95228755	True	True	True	True	True	False
Gm8251	3.526580616238874	0.5159387896102166	fibroblast,fibroblast of connective tissue of prostate,mural cell,oocyte,oogonial cell,smooth muscle cell of prostate,tanycyte	0.1087815910577774	ovary,urethra	0.04417566955089569	0.94665754	True	True	True	True	False	False
Tex30	2.297566623792964	0.6846342103330334	female germ cell,male germ cell,oocyte,oogonial cell,primordial germ cell	5.008895397186279	ovary	4.8102288246154785	0.97681326	True	True	True	True	True	True
Poglut2	6.104104554707288	0.1621458402250635	Leydig cell,Sertoli cell,adventitial cell,fibroblast of cardiac tissue,fibroblast of lung,mesothelial cell,native cell,pericyte,pulmonary interstitial fibroblast	0.4003573954105377	mesonephros	0.35823729634284973	0.7402038	False	False	False	False	False	False
Bivm	6.313375795999566	0.1334211061602145	GABAergic neuron,ependymal cell,glutamatergic neuron,mural cell,native cell,neuron,pituitary gland cell,tanycyte	0.28209754824638367	hypothalamus,primary motor cortex	0.2710598409175873	0.7069639	False	False	False	False	False	False
Ercc5	6.234719874592763	0.1442174793794116	astrocyte,glioblast,leptomeningeal cell,microglial cell,mural cell,native cell,neural progenitor cell,pericyte,pituitary gland cell,tanycyte	0.6027411222457886	diencephalon	0.3986758887767792	0.73089653	False	False	False	False	False	False
Mettl21e	3.793207039697995	0.479341438434627	ciliated columnar cell of tracheobronchial tree,ependymal cell,glutamatergic neuron,native cell,pituitary gland cell,tanycyte	0.014687081798911095	hypothalamus,primary motor cortex	0.00648566335439682	0.93621236	True	True	True	True	False	False
Gulp1	3.397629744448449	0.5336386870100561	astrocyte,ependymal cell,leptomeningeal cell,mural cell,pericyte,pituitary gland cell,tanycyte	3.9601173400878906	hypothalamus,mesonephros	0.8214460611343384	0.9534154	True	True	True	True	True	False
Col3a1	3.304994041283611	0.5463539359945253	adventitial cell,bladder cell,fibroblast of connective tissue of prostate,fibroblast of lung,mesenchymal stem cell,mesenchymal stem cell of adipose tissue,stromal cell	50.086997985839844	adipose tissue,bladder lumen,limb muscle	17.195825576782227	0.94744736	True	True	True	True	False	False
Col5a2	4.781592710067764	0.3436748491815599	adventitial cell,bladder cell,fibroblast,fibroblast of cardiac tissue,mesenchymal stem cell,mesenchymal stem cell of adipose tissue,stromal cell	4.543172359466553	limb muscle,trachea	2.2396633625030518	0.8845256	True	True	False	False	False	False
Wdr75	4.242498300430316	0.4176713689950723	female germ cell,male germ cell,oocyte,oogonial cell,primordial germ cell	1.9854856729507446	ovary	1.1073004007339478	0.9071531	True	True	True	True	False	False
Slc40a1	4.132586939986308	0.43275788819362	Kupffer cell,alveolar macrophage,duct epithelial cell,endothelial cell of hepatic sinusoid,hepatic stellate cell,kidney cell,myeloid leukocyte	7.246561050415039	liver	3.877347707748413	0.9326077	True	True	True	True	False	False
Dnah7b	2.791790243872352	0.6167966901478308	astrocyte,ependymal cell,mural cell,oligodendrocyte precursor cell,pituitary gland cell,tanycyte	1.6265820264816284	hypothalamus	0.5054635405540466	0.96410924	True	True	True	True	True	True
Dnah7c	3.424560507747056	0.5299421494010711	astrocyte,ependymal cell,leptomeningeal cell,mural cell,native cell,neuron,oligodendrocyte precursor cell,pituitary gland cell,tanycyte	0.24702762067317963	hypothalamus,primary motor cortex	0.1471225917339325	0.9459979	True	True	True	True	False	False
Slc39a10	5.258656761157315	0.2781926648411523	endothelial cell,glutamatergic neuron,leptomeningeal cell,native cell,pericyte	2.4993207454681396	diencephalon,primary motor cortex	1.9881532192230225	0.8628513	True	False	False	False	False	False
Tmeff2	1.1529777107770494	0.841741378699458	leptomeningeal cell,oligodendrocyte	34.56120300292969	hypothalamus,primary motor cortex	5.331277847290039	0.986284	True	True	True	True	True	True
Cavin2	2.1919322998932635	0.6991336601542399	endothelial cell,fibroblast of connective tissue of prostate,prostate gland microvascular endothelial cell	2.690614938735962	gonad,mesonephros,urethra	0.5433731079101562	0.9781425	True	True	True	True	True	True
Nabp1	4.514895429756487	0.3802819262240305	Sertoli cell,leukocyte,oocyte,oogonial cell,prostate gland microvascular endothelial cell,smooth muscle cell of prostate,urethra urothelial cell	0.45151180028915405	ovary	0.4079873263835907	0.9132251	True	True	True	False	False	False
Myo1b	2.998004665528196	0.5884915375343011	hepatic stellate cell,pericyte,smooth muscle cell	10.113080978393555	diencephalon	1.0017362833023071	0.9563874	True	True	True	True	True	True
Stat4	4.039970842843668	0.4454704460401659	CD4-positive, alpha-beta T cell,CD8-positive, alpha-beta T cell,DN4 thymocyte,T cell,hematopoietic stem cell,mature NK T cell,natural killer cell,regulatory T cell	0.8528128862380981	mammary gland,spleen,thymus	0.24797716736793518	0.9206297	True	True	True	True	False	False
Stat1	6.163731627692027	0.1539613816058315	DN4 thymocyte,Kupffer cell,double negative thymocyte,endothelial cell of hepatic sinusoid,mature NK T cell,myeloid leukocyte,natural killer cell,regulatory T cell	1.3678916692733765	liver,spleen	0.886552095413208	0.7034701	False	False	False	False	False	False
Gls	6.216610789387513	0.1467031465617072	glioblast,glutamatergic neuron,kidney collecting duct principal cell,kidney distal convoluted tubule epithelial cell,kidney loop of Henle ascending limb epithelial cell,kidney loop of Henle thick ascending limb epithelial cell,neuron,pituitary gland cell	3.518156051635742	diencephalon,hypothalamus,primary motor cortex	3.0650312900543213	0.755261	False	False	False	False	False	False
Nab1	6.633910869302238	0.0894242115930495	duct epithelial cell,epidermal cell,hepatocyte,keratinocyte,neuroendocrine cell,smooth muscle cell,smooth muscle cell of trachea,stem cell of epidermis	1.6712895631790161	tongue	1.0400536060333252	0.6896553	False	False	False	False	False	False
Nemp2	4.307143827167232	0.4087980734933435	GABAergic neuron,microglial cell,mural cell,native cell,oligodendrocyte,oligodendrocyte precursor cell,pericyte,pituitary gland cell	0.35086140036582947	hypothalamus,mesonephros,primary motor cortex	0.14272849261760712	0.92163205	True	True	True	True	False	False
Mfsd6	6.621209606570718	0.0911675968379487	GABAergic neuron,glutamatergic neuron,hematopoietic stem cell,large intestine goblet cell,mural cell,oligodendrocyte	1.2215160131454468	primary motor cortex	0.9151644706726074	0.6589316	False	False	False	False	False	False
Inpp1	6.5862758025968615	0.0959626380620847	astrocyte,double negative thymocyte,ependymal cell,leptomeningeal cell,mural cell,native cell,oligodendrocyte precursor cell,tanycyte	0.49591076374053955	diencephalon,primary motor cortex	0.33207622170448303	0.63781506	False	False	False	False	False	False
Hibch	5.931188382015596	0.1858804491728033	astrocyte,ependymal cell,mural cell,native cell,oligodendrocyte precursor cell,pituitary gland cell,tanycyte	0.8504061102867126	hypothalamus	0.4999535381793976	0.77432567	False	False	False	False	False	False
1700019D03Rik	5.788860355675759	0.2054165052564802	astrocyte,hepatocyte,leptomeningeal cell,male germ cell,primordial germ cell	0.6124492287635803	primary motor cortex	0.32727259397506714	0.8105812	False	False	False	False	False	False
Mstn	2.6443615560732265	0.6370328670081042	Schwann cell,fibroblast,mesenchymal stem cell,skeletal muscle satellite cell	0.5679409503936768	limb muscle	0.20605042576789856	0.9679262	True	True	True	True	True	True
1700019A02Rik	3.774345702377871	0.4819303603298782	female germ cell,male germ cell,native cell,oligodendrocyte,oligodendrocyte precursor cell,oocyte,oogonial cell,primordial germ cell	0.13093087077140808	ovary	0.09572502225637436	0.9214029	True	True	True	True	False	False
Pms1	4.57083175505371	0.3726040625156409	astrocyte,ependymal cell,leptomeningeal cell,male germ cell,microglial cell,mural cell,native cell,oligodendrocyte,oligodendrocyte precursor cell,pericyte,pituitary gland cell,primordial germ cell,tanycyte	0.5304192900657654	hypothalamus,primary motor cortex	0.19881094992160797	0.8875364	True	True	False	False	False	False
Ormdl1	6.4089458671534265	0.1203030835332105	DN3 thymocyte,DN4 thymocyte,double negative thymocyte,immature T cell,neural progenitor cell,thymocyte	0.6670885682106018	thymus	0.5112260580062866	0.7039079	False	False	False	False	False	False
Gm28778	3.795294221148866	0.4790549502781506	ependymal cell,glutamatergic neuron,leptomeningeal cell,microglial cell,mural cell,native cell,pituitary gland cell,tanycyte	0.024532560259103775	hypothalamus,primary motor cortex	0.012000485323369503	0.919126	True	True	True	True	False	False
Osgepl1	6.627146447678502	0.0903527013895666	cardiac muscle cell,cell of skeletal muscle,erythroblast,mural cell,native cell,oocyte	0.37144526839256287	ovary	0.21497152745723724	0.7039474	False	False	False	False	False	False
Gm28551	3.3796331358968628	0.5361089155590019	GABAergic neuron,astrocyte,glutamatergic neuron,leptomeningeal cell,native cell,oligodendrocyte precursor cell,pericyte,tanycyte	0.09054821729660034	primary motor cortex	0.03272503241896629	0.9581326	True	True	True	True	True	False
Asnsd1	6.406623413436175	0.1206218653447677	B cell,erythroid progenitor cell, mammalian,immature B cell,mast cell,megakaryocyte-erythroid progenitor cell,naive T cell,proerythroblast	1.6193876266479492	bone marrow,spleen	1.2339411973953247	0.67282814	False	False	False	False	False	False
Dnah7a	3.4001523859713045	0.5332924272639128	ependymal cell,leptomeningeal cell,mural cell,native cell,neuron,pituitary gland cell,tanycyte	0.31740590929985046	hypothalamus	0.2674180567264557	0.94407153	True	True	True	True	False	False
Stk17b	4.802981160459666	0.340739053771867	B cell,kidney cell,mast cell,myeloid cell,neutrophil,non-classical monocyte,regulatory T cell	9.831154823303223	adipose tissue,spleen	2.7819814682006836	0.9010537	True	True	True	False	False	False
Hecw2	2.3009359359060166	0.6841717359202508	GABAergic neuron,glutamatergic neuron,oligodendrocyte,oligodendrocyte precursor cell	13.197856903076172	primary motor cortex	4.731201171875	0.9686935	True	True	True	True	True	True
Ccdc150	3.963942128411445	0.4559062067776283	ependymal cell,mural cell,native cell,neuron,oocyte,oogonial cell,pituitary gland cell,tanycyte	0.12120018154382706	ovary	0.09258865565061569	0.92469937	True	True	True	True	False	False
Gtf3c3	5.694192849473628	0.2184106411131159	GABAergic neuron,ependymal cell,glioblast,glutamatergic neuron,leptomeningeal cell,mural cell,native cell,neural progenitor cell,neuron,oligodendrocyte precursor cell,oocyte,oogonial cell,pituitary gland cell,tanycyte	0.5295467376708984	hypothalamus,ovary	0.4868747889995575	0.78372294	False	False	False	False	False	False
Pgap1	5.469676034112964	0.2492279945846071	glioblast,hematopoietic stem cell,microglial cell,neuron,oligodendrocyte,oligodendrocyte precursor cell,pituitary gland cell	1.923650860786438	diencephalon	1.729404330253601	0.8747533	True	False	False	False	False	False
Ankrd44	2.478952426091696	0.6597370534088602	macrophage,microglial cell,pericyte	11.249114990234375	hypothalamus	0.9304850697517395	0.9648533	True	True	True	True	True	True
Sf3b1	6.925084376519008	0.0494575085244244	glioblast,mesothelial cell,microglial cell,neural progenitor cell,oocyte	4.4537739753723145	diencephalon,mesonephros	3.983809232711792	0.5582253	False	False	False	False	False	False
Coq10b	5.661223775303228	0.2229360019895603	Schwann cell,basal cell,bladder cell,chondrocyte,mesenchymal stem cell,neuroendocrine cell,skeletal muscle satellite cell,smooth muscle cell,smooth muscle cell of trachea	3.2585995197296143	limb muscle,trachea	2.1819660663604736	0.8092534	False	False	False	False	False	False
Hspd1	5.932514712219049	0.185698396052933	Schwann cell,Sertoli cell,epithelial cell of proximal tubule,female germ cell,hepatocyte,kidney proximal convoluted tubule epithelial cell,kidney proximal straight tubule epithelial cell,male germ cell,mesothelial cell,oogonial cell,primordial germ cell,skeletal muscle satellite cell	7.659883975982666	ovary	6.164167404174805	0.7660011	False	False	False	False	False	False
Hspe1	6.113992869201296	0.1607885624527523	epithelial cell of proximal tubule,female germ cell,kidney proximal convoluted tubule epithelial cell,kidney proximal straight tubule epithelial cell,male germ cell,oogonial cell,primordial germ cell,skeletal muscle satellite cell	20.1356143951416	ovary	14.776902198791504	0.80605215	False	False	False	False	False	False
Mob4	6.996057488946469	0.0397156836676296	Leydig cell,bronchial smooth muscle cell,glioblast,native cell,neural progenitor cell	1.4975601434707642	diencephalon	1.5416630506515503	0.457869	False	False	False	False	False	False
Rftn2	4.385344338514551	0.3980642102146827	astrocyte,chondrocyte,ependymal cell,fibroblast of lung,mural cell,native cell,oligodendrocyte precursor cell,pericyte,tanycyte	1.616576075553894	trachea	0.5249413847923279	0.905142	True	True	True	True	False	False
Mars2	6.683626926083056	0.0826001468005662	GABAergic neuron,astrocyte,glioblast,glutamatergic neuron,hematopoietic stem cell,male germ cell,native cell,primordial germ cell	0.1777358204126358	diencephalon,primary motor cortex	0.12753865122795105	0.69694823	False	False	False	False	False	False
Boll	3.19764728612927	0.5610884354675146	female germ cell,male germ cell,native cell,oocyte,oogonial cell,primordial germ cell	0.2425267994403839	ovary	0.21452438831329346	0.9564703	True	True	True	True	True	True
Plcl1	1.8312501125211305	0.7486411789619607	microglial cell,oligodendrocyte,pericyte	39.736106872558594	hypothalamus,primary motor cortex	3.3902196884155273	0.9804282	True	True	True	True	True	True
Satb2	2.635407795304007	0.6382618672060669	enterocyte of epithelium of large intestine,epithelial cell of large intestine,glutamatergic neuron,intestinal crypt stem cell,large intestine goblet cell,pancreatic ductal cell	3.305616617202759	primary motor cortex	2.6324548721313477	0.9687151	True	True	True	True	True	True
1700066M21Rik	5.5731645304778485	0.2350230827271741	duct epithelial cell,glioblast,glutamatergic neuron,hepatocyte,native cell,oligodendrocyte,oligodendrocyte precursor cell	0.3901090919971466	liver,primary motor cortex	0.20976021885871887	0.84381104	False	False	False	False	False	False
Tyw5	4.67401618609187	0.3584408869024935	astrocyte,ependymal cell,mural cell,native cell,neuron,oligodendrocyte,oligodendrocyte precursor cell,oocyte,pericyte,pituitary gland cell,tanycyte	0.47195738554000854	hypothalamus	0.2845208942890167	0.8953256	True	True	False	False	False	False
Maip1	4.798531625316543	0.3413498004416394	Leydig cell,Sertoli cell,granulosa cell,interstitial cell of ovary,male germ cell,mesenchymal cell,mesothelial cell,neural progenitor cell,ovarian surface epithelial cell,primordial germ cell,supporting cell	0.6159871816635132	gonad,mesonephros	0.48228195309638977	0.8870887	True	True	False	False	False	False
Spats2l	5.79736799344864	0.2042487402495112	Leydig cell,ependymal cell,interstitial cell of ovary,leptomeningeal cell,mural cell,neuron,oligodendrocyte precursor cell,pancreatic D cell,type B pancreatic cell	1.4728240966796875	hypothalamus	1.1654807329177856	0.79527247	False	False	False	False	False	False
Kctd18	5.928273620048772	0.1862805316774146	ependymal cell,male germ cell,microglial cell,mural cell,native cell,neuron,oligodendrocyte precursor cell,pericyte,pituitary gland cell,primordial germ cell,tanycyte	0.5105871558189392	hypothalamus	0.3590027689933777	0.7506239	False	False	False	False	False	False
Sgo2a	2.870167553384758	0.6060385594149134	female germ cell,glioblast,male germ cell,mesenchymal cell,neural progenitor cell,oogonial cell,primordial germ cell	1.4990564584732056	mesonephros,ovary	0.5448305010795593	0.9668179	True	True	True	True	True	True
Aox1	3.2306858412906188	0.5565535375759734	astrocyte,ependymal cell,hepatocyte,leptomeningeal cell,tanycyte	1.1646114587783813	liver	0.3080451786518097	0.9492884	True	True	True	True	False	True
Aox3	3.1784265050688423	0.5637266948913614	fibroblast of lung,hepatocyte,leptomeningeal cell	3.658189296722412	liver,trachea	0.4801308512687683	0.96042705	True	True	True	True	True	True
Aox4	1.200460400853762	0.8352238675655115	basal cell of epidermis,keratinocyte	0.9139470458030701	tongue	0.7603256106376648	0.9836985	True	True	True	True	True	True
Aox2	3.3268685146468515	0.5433514286920998	ependymal cell,leptomeningeal cell,mural cell,native cell,neuron,pituitary gland cell,tanycyte	0.07767844200134277	hypothalamus,primary motor cortex	0.034056901931762695	0.9463158	True	True	True	True	False	False
Bzw1	6.538933106397951	0.1024609335269992	glioblast,hematopoietic stem cell,interstitial cell of ovary,male germ cell,mesenchymal cell,mesothelial cell,neural progenitor cell,oocyte,ovarian surface epithelial cell,primordial germ cell,thymocyte	3.660775899887085	diencephalon,mesonephros	2.914768695831299	0.6736834	False	False	False	False	False	False
Clk1	6.638407871656999	0.0888069495367257	ependymal cell,granulosa cell,hematopoietic stem cell,microglial cell,mural cell,neuron,pituitary gland cell,tanycyte	4.822180271148682	hypothalamus	3.020932674407959	0.72203076	False	False	False	False	False	False
Ppil3	6.843775106774693	0.0606180824092542	DN3 thymocyte,double negative thymocyte,immature T cell,native cell,oocyte,oogonial cell,thymocyte	0.7424731254577637	ovary,thymus	0.6234448552131653	0.58605564	False	False	False	False	False	False
Nif3l1	6.308748774760754	0.1340562147101355	Leydig cell,male germ cell,mesothelial cell,mural cell,native cell,neural progenitor cell,oocyte,oogonial cell,primordial germ cell	0.49436888098716736	mesonephros	0.30065464973449707	0.76416093	False	False	False	False	False	False
Orc2	5.7254558557474695	0.2141194564489528	astrocyte,ependymal cell,erythroblast,glutamatergic neuron,leptomeningeal cell,male germ cell,microglial cell,mural cell,native cell,neuron,oligodendrocyte,oligodendrocyte precursor cell,oogonial cell,pericyte,pituitary gland cell,tanycyte	1.1585930585861206	hypothalamus,ovary,primary motor cortex	0.9507325887680054	0.794533	False	False	False	False	False	False
Fam126b	5.395080279127729	0.2594670661889315	GABAergic neuron,glutamatergic neuron,mural cell,native cell,neuron,pituitary gland cell	2.3966383934020996	primary motor cortex	2.257734537124634	0.8639165	True	False	False	False	False	False
Ndufb3	6.396677312771477	0.121987074892011	brush cell,cardiac muscle cell,cell of skeletal muscle,epithelial cell of proximal tubule,kidney collecting duct epithelial cell,kidney collecting duct principal cell,kidney distal convoluted tubule epithelial cell,kidney loop of Henle ascending limb epithelial cell,kidney loop of Henle thick ascending limb epithelial cell,kidney proximal convoluted tubule epithelial cell,kidney proximal straight…	6.18942403793335	kidney	3.5723466873168945	0.6983234	False	False	False	False	False	False
Flacc1	4.786359037253775	0.343020619388499	brush cell,epithelial cell of proximal tubule,kidney proximal convoluted tubule epithelial cell,kidney proximal straight tubule epithelial cell,microglial cell,native cell,pituitary gland cell	0.09520108997821808	hypothalamus,kidney,large intestine	0.03195085749030113	0.88341695	True	True	False	False	False	False
Cflar	6.466961806664883	0.112339770353157	macrophage,microglial cell	2.1484215259552	heart	0.9753773212432861	0.74749714	False	False	False	False	False	False
Casp8	6.370747144535589	0.1255462700410108	bronchial smooth muscle cell,endothelial cell of coronary artery,endothelial cell of hepatic sinusoid,enterocyte of epithelium of large intestine,kidney capillary endothelial cell,macrophage,microglial cell	1.3291257619857788	large intestine	0.861092746257782	0.68720514	False	False	False	False	False	False
Trak2	5.894263706875351	0.190948758928529	erythroblast,granulocyte,granulocytopoietic cell,immature B cell,kidney collecting duct epithelial cell,kidney collecting duct principal cell,kidney distal convoluted tubule epithelial cell,kidney loop of Henle ascending limb epithelial cell,kidney loop of Henle thick ascending limb epithelial cell,mesangial cell	1.4692966938018799	bone marrow,primary motor cortex	0.7025268077850342	0.7711087	False	False	False	False	False	False
Stradb	5.533572748388023	0.2404574816663734	erythroblast,granulocyte,granulocytopoietic cell,immature B cell,oocyte,oogonial cell	1.280598521232605	bone marrow,ovary	0.47399410605430603	0.87028486	True	False	False	False	False	False
C2cd6	3.072977750449424	0.5782006733281877	ependymal cell,female germ cell,male germ cell,native cell,oocyte,oogonial cell,pituitary gland cell,primordial germ cell	0.07087661325931549	ovary	0.06426208466291428	0.9575599	True	True	True	True	True	True
Tmem237	4.724594563884113	0.351498459254327	ependymal cell,glioblast,mural cell,native cell,neural progenitor cell,neuron,pituitary gland cell,tanycyte	0.7850503921508789	hypothalamus	0.760150134563446	0.8824075	True	True	False	False	False	False
Mpp4	5.007884386385332	0.3126138769085825	GABAergic neuron,ependymal cell,hepatocyte,immature T cell,mural cell,native cell,neuron,oocyte,pituitary gland cell,tanycyte	0.07580757141113281	hypothalamus	0.056494515389204025	0.8712676	True	True	False	False	False	False
Als2	4.64833676856094	0.3619656638138416	astrocyte,ependymal cell,leptomeningeal cell,male germ cell,microglial cell,mural cell,native cell,neuron,oligodendrocyte,oligodendrocyte precursor cell,pericyte,pituitary gland cell,primordial germ cell,tanycyte	0.5845583081245422	hypothalamus,primary motor cortex	0.42264196276664734	0.86259806	True	True	False	False	False	False
Cdk15	4.390609759353366	0.3973414744369403	bladder cell,leptomeningeal cell,mesangial cell,mural cell,pericyte,smooth muscle cell	0.22613421082496643	bladder lumen	0.043856777250766754	0.9136973	True	True	True	True	False	False
Fzd7	5.532503360264959	0.2406042667155634	adventitial cell,fibroblast of cardiac tissue,fibroblast of lung,keratinocyte stem cell,leptomeningeal cell,mesangial cell,pulmonary interstitial fibroblast,smooth muscle cell,smooth muscle cell of prostate	0.5108103156089783	mesonephros,skin of body	0.23262439668178558	0.81865084	False	False	False	False	False	False
Gm973	2.788850544421154	0.6172001955910287	astrocyte,ependymal cell,pituitary gland cell,tanycyte	2.837629795074463	hypothalamus,skin of body	0.4910525679588318	0.9541298	True	True	True	True	True	True
Sumo1	7.10103845075554	0.0253059148373966	DN3 thymocyte,double negative thymocyte,immature T cell,oocyte,smooth muscle cell of prostate,thymocyte	3.835049629211426	ovary	3.4931554794311523	0.42966545	False	False	False	False	False	False
Nop58	5.424660263180227	0.2554068944696661	Schwann cell,basal cell,bladder cell,male germ cell,mesenchymal stem cell,primordial germ cell,skeletal muscle satellite cell,smooth muscle cell,stromal cell	5.0180158615112305	limb muscle,ovary	2.659529685974121	0.84104574	False	False	False	False	False	False
Bmpr2	4.820047686835386	0.3383964890289714	GABAergic neuron,astrocyte,endothelial cell,glioblast,glutamatergic neuron,leptomeningeal cell,macrophage,microglial cell,mural cell,native cell,oligodendrocyte precursor cell,pericyte	2.996782064437866	diencephalon,primary motor cortex	1.751657247543335	0.8766883	True	True	False	False	False	False
Fam117b	5.99117317891413	0.1776468890897059	endothelial cell,fenestrated cell,glioblast,kidney capillary endothelial cell,kidney cortex artery cell,leptomeningeal cell,macrophage,microglial cell,oligodendrocyte,pericyte	1.7652596235275269	diencephalon	1.5545923709869385	0.7680988	False	False	False	False	False	False
Ica1l	4.137849953068012	0.4320354829064997	GABAergic neuron,ependymal cell,glutamatergic neuron,neuron,oligodendrocyte precursor cell,oocyte,pituitary gland cell	0.7393099069595337	hypothalamus,primary motor cortex	0.6683724522590637	0.91564333	True	True	True	True	False	False
Wdr12	6.147014914028162	0.1562559307826201	DN3 thymocyte,double negative thymocyte,female germ cell,immature T cell,male germ cell,mural cell,native cell,oocyte,oogonial cell,primordial germ cell,thymocyte	0.970582902431488	hypothalamus,ovary	0.7262477278709412	0.72203004	False	False	False	False	False	False
Carf	4.383626575797733	0.3982999916671289	GABAergic neuron,astrocyte,ependymal cell,leptomeningeal cell,microglial cell,mural cell,native cell,neuron,oligodendrocyte,oligodendrocyte precursor cell,pericyte,pituitary gland cell,tanycyte	0.648568868637085	hypothalamus,primary motor cortex	0.5565235018730164	0.8844209	True	True	False	True	False	False
Nbeal1	5.3176217009362325	0.2700990911430174	ependymal cell,leptomeningeal cell,microglial cell,mural cell,neuron,pericyte,pituitary gland cell,tanycyte	4.008509159088135	hypothalamus	1.80712890625	0.86563534	True	False	False	False	False	False
Cyp20a1	4.975902148665582	0.3170037838428827	Leydig cell,astrocyte,fibroblast of connective tissue of prostate,leptomeningeal cell,microglial cell,mural cell,native cell,oligodendrocyte,oligodendrocyte precursor cell,pericyte	0.8899251818656921	None	0.32439273595809937	0.87991035	True	True	False	False	False	False
Abi2	4.733426904901823	0.350286125226311	GABAergic neuron,ependymal cell,glioblast,glutamatergic neuron,leptomeningeal cell,mural cell,native cell,neuron,oligodendrocyte precursor cell,pericyte,pituitary gland cell,tanycyte	2.7009518146514893	diencephalon,hypothalamus,primary motor cortex	2.367241859436035	0.8887624	True	True	False	False	False	False
Raph1	5.707454087716357	0.2165903931920889	basal epithelial cell of tracheobronchial tree,endothelial cell of hepatic sinusoid,hepatic stellate cell,neuroendocrine cell,pericyte,smooth muscle cell of trachea	4.620628833770752	diencephalon,primary motor cortex,trachea	2.18674635887146	0.8376522	False	False	False	False	False	False
Cd28	3.2733836300550267	0.5506928057341731	CD4-positive, alpha-beta T cell,CD8-positive, alpha-beta T cell,DN3 thymocyte,DN4 thymocyte,T cell,double negative thymocyte,immature T cell,regulatory T cell	6.796504974365234	thymus	2.96303653717041	0.95581627	True	True	True	True	True	False
Ctla4	4.813024947270054	0.3393604357479528	CD4-positive, alpha-beta T cell,CD8-positive, alpha-beta T cell,DN4 thymocyte,T cell,blood cell,hematopoietic stem cell,mature NK T cell,natural killer cell,regulatory T cell	3.7262613773345947	mammary gland	2.083258628845215	0.87735283	True	True	False	False	False	False
Icos	3.649557842634231	0.4990588394439837	CD4-positive, alpha-beta T cell,Langerhans cell,T cell,blood cell,double negative thymocyte,mature NK T cell,natural killer cell,regulatory T cell	1.756343960762024	mammary gland	0.5888152718544006	0.9392328	True	True	True	True	False	False
Pard3b	3.3431050527495074	0.5411227887879613	astrocyte,ependymal cell,leptomeningeal cell,microglial cell,mural cell,pericyte,pituitary gland cell,tanycyte	6.888993263244629	hypothalamus	1.1657216548919678	0.9457449	True	True	True	True	False	False
Nrp2	5.271414090233017	0.2764415838860512	adventitial cell,endocardial cell,ependymal cell,fibroblast of lung,glioblast,kidney proximal convoluted tubule epithelial cell,kidney proximal straight tubule epithelial cell,mural cell,pancreatic stellate cell,pituitary gland cell,pulmonary interstitial fibroblast,tanycyte	2.623419761657715	diencephalon,hypothalamus	1.326735258102417	0.8509325	True	False	False	False	False	False
Ino80d	6.0367499572539804	0.171390984889681	astrocyte,ependymal cell,glioblast,leptomeningeal cell,microglial cell,mural cell,native cell,neuron,oligodendrocyte,oligodendrocyte precursor cell,pericyte,pituitary gland cell,tanycyte	1.7077765464782715	hypothalamus	1.1656967401504517	0.75722903	False	False	False	False	False	False
Ndufs1	5.978304061115367	0.1794133142522651	astrocyte,brush cell,cardiac muscle cell,epithelial cell of proximal tubule,kidney collecting duct epithelial cell,kidney distal convoluted tubule epithelial cell,kidney loop of Henle ascending limb epithelial cell,kidney loop of Henle thick ascending limb epithelial cell,kidney proximal convoluted tubule epithelial cell,kidney proximal straight tubule epithelial cell,native cell	1.9434456825256348	kidney,ovary	1.1466708183288574	0.7332399	False	False	False	False	False	False
Eef1b2	6.551340622761797	0.100757868138005	basal cell of epidermis,bladder urothelial cell,hematopoietic stem cell,intestinal crypt stem cell	19.222148895263672	tongue	17.25048065185547	0.64854515	False	False	False	False	False	False
Gpr1	4.628972897934995	0.3646235638232346	endocardial cell,endothelial cell,ependymal cell,leptomeningeal cell,mesenchymal stem cell,mesenchymal stem cell of adipose tissue,neuron,pituitary gland cell,stromal cell,tanycyte	0.15183907747268677	hypothalamus,limb muscle	0.0976700410246849	0.8881698	True	True	False	False	False	False
Zdbf2	4.258478928348487	0.415477855522776	ependymal cell,glioblast,neural progenitor cell,neuron,pancreatic A cell,pancreatic D cell,pituitary gland cell,tanycyte	2.2027571201324463	diencephalon	2.950596570968628	0.9285127	True	True	True	True	False	False
Adam23	4.508135479681673	0.3812098022522492	astrocyte,bladder cell,endothelial cell of hepatic sinusoid,ependymal cell,fibroblast of lung,hepatic stellate cell,neuron,oligodendrocyte precursor cell,pituitary gland cell,tanycyte	5.66630220413208	hypothalamus,primary motor cortex	2.6663825511932373	0.91150254	True	True	True	False	False	False
Gm39653	1.9813751443204828	0.7280348998178015	ependymal cell,neuron,pituitary gland cell,tanycyte	0.3630073666572571	hypothalamus	0.323398619890213	0.9828644	True	True	True	True	True	True
Dytn	3.25971823258277	0.5525685288667788	GABAergic neuron,ependymal cell,native cell,neuron,oligodendrocyte precursor cell,pituitary gland cell,tanycyte	0.0517977774143219	hypothalamus	0.04784034937620163	0.94367075	True	True	True	True	False	False
Mdh1b	4.311699303623286	0.4081727852361955	ciliated columnar cell of tracheobronchial tree,ependymal cell,glutamatergic neuron,lung neuroendocrine cell,neuron,oocyte,pituitary gland cell,tanycyte	0.09087935090065002	hypothalamus,primary motor cortex	0.03909439966082573	0.921418	True	True	True	True	False	False
Fastkd2	6.444100496850991	0.1154777315977267	ependymal cell,kidney proximal convoluted tubule epithelial cell,kidney proximal straight tubule epithelial cell,mural cell,native cell,neuron,pituitary gland cell,tanycyte	0.322278767824173	hypothalamus,mesonephros	0.2930612564086914	0.6745235	False	False	False	False	False	False
Klf7	5.622358103965345	0.2282707343997019	bronchial smooth muscle cell,endothelial cell,glioblast,glutamatergic neuron,leptomeningeal cell,mural cell,native cell,oligodendrocyte,pericyte	4.044917583465576	diencephalon	4.979805946350098	0.8461361	False	False	False	False	False	False
Creb1	6.17250687046965	0.1527568849268554	ependymal cell,glioblast,leptomeningeal cell,macrophage,microglial cell,mural cell,native cell,neural progenitor cell,oligodendrocyte,oligodendrocyte precursor cell,pericyte,pituitary gland cell,tanycyte	1.589389443397522	diencephalon	1.263712763786316	0.74399173	False	False	False	False	False	False
Mettl21a	6.776063473338195	0.0699122341118451	adventitial cell,bladder cell,fibroblast of lung,microglial cell,mural cell,native cell,pancreatic stellate cell,pericyte,pulmonary interstitial fibroblast	0.27634197473526	mesonephros	0.1505623757839203	0.6064385	False	False	False	False	False	False
Ccnyl1	5.690872208450768	0.2188664348940361	endothelial cell,kidney cortex artery cell,leptomeningeal cell,mesangial cell,mural cell,oligodendrocyte,oogonial cell,pericyte,pituitary gland cell	0.5077019929885864	ovary	0.2669520974159241	0.81581503	False	False	False	False	False	False
Fzd5	4.311722693263802	0.4081695747558659	enterocyte of epithelium of large intestine,epithelial cell of large intestine,hematopoietic stem cell,intestinal crypt stem cell,kidney collecting duct principal cell,large intestine goblet cell	1.0317531824111938	large intestine	0.7749847173690796	0.9076794	True	True	True	True	False	False
Plekhm3	4.800921152267631	0.3410218121056074	GABAergic neuron,ependymal cell,glutamatergic neuron,macrophage,microglial cell,mural cell,neuron,oligodendrocyte,pituitary gland cell,tanycyte	2.5801920890808105	hypothalamus,primary motor cortex	0.930223286151886	0.9089204	True	True	True	False	False	False
Akr1cl	2.0392330317757965	0.7200932809864462	Leydig cell,Sertoli cell,granulosa cell,supporting cell	9.860952377319336	gonad	3.3406035900115967	0.9836855	True	True	True	True	True	True
Cryge	2.5928747659191256	0.6440999840467214	Leydig cell,Sertoli cell,granulosa cell,mesenchymal cell,supporting cell	0.15446525812149048	gonad	0.06454777717590332	0.96589917	True	True	True	True	True	True
Crygc	2.463395735407901	0.6618723769251815	Leydig cell,Sertoli cell,granulosa cell,ovarian surface epithelial cell,seminal vesicle glandular cell,supporting cell	0.5524920225143433	gonad,urethra	0.20785671472549438	0.97074425	True	True	True	True	True	True
Crygb	1.2760164209700893	0.8248529892191233	granulosa cell,ovarian surface epithelial cell	0.8452069163322449	gonad	0.2774713337421417	0.98876876	True	True	True	True	True	True
Gm28845	3.651854154988551	0.4987436458163244	GABAergic neuron,ependymal cell,glutamatergic neuron,native cell,neuron,pituitary gland cell,tanycyte	0.023165302351117134	hypothalamus,primary motor cortex	0.020702561363577843	0.9300484	True	True	True	True	False	False
D630023F18Rik	2.0843810573670467	0.7138962277236408	epithelial cell of proximal tubule,kidney proximal convoluted tubule epithelial cell,kidney proximal straight tubule epithelial cell,neuron	0.8404281139373779	hypothalamus,kidney	0.2332315742969513	0.9723101	True	True	True	True	True	True
Idh1	4.495493722947352	0.3829450196574862	Sertoli cell,bladder urothelial cell,brush cell,epithelial cell of proximal tubule,hepatocyte,kidney proximal convoluted tubule epithelial cell,kidney proximal straight tubule epithelial cell	7.228423118591309	kidney,liver	2.82841157913208	0.8932802	True	True	False	False	False	False
Pikfyve	6.042577417395816	0.1705911031581346	GABAergic neuron,astrocyte,ependymal cell,glioblast,glutamatergic neuron,leptomeningeal cell,microglial cell,mural cell,native cell,oligodendrocyte,oligodendrocyte precursor cell,oocyte,oogonial cell,pituitary gland cell,tanycyte	0.7534984946250916	ovary,primary motor cortex	0.6881833672523499	0.7313899	False	False	False	False	False	False
Pth2r	2.29601121269856	0.684847707274956	ependymal cell,mural cell,neuron,pituitary gland cell,tanycyte	0.3070220947265625	hypothalamus	0.2734405994415283	0.9789308	True	True	True	True	True	True
Map2	3.776594547520553	0.4816216820887703	GABAergic neuron,astrocyte,ependymal cell,glioblast,glutamatergic neuron,mural cell,native cell,neuron,oligodendrocyte precursor cell,pituitary gland cell,tanycyte	7.96708345413208	diencephalon,hypothalamus	9.139947891235352	0.92992103	True	True	True	True	False	False
Unc80	3.086905593446897	0.5762889267177653	GABAergic neuron,glutamatergic neuron,neuron,oligodendrocyte precursor cell,pituitary gland cell	4.434117794036865	hypothalamus,primary motor cortex	3.954124689102173	0.95544887	True	True	True	True	True	True
Rpe	6.805484201455994	0.065873921986589	DN3 thymocyte,double negative thymocyte,immature T cell,megakaryocyte-erythroid progenitor cell,naive T cell,thymocyte	0.9756348133087158	bone marrow,thymus	0.5413768887519836	0.6912239	False	False	False	False	False	False
Kansl1l	3.95235015377799	0.4574973302715985	astrocyte,ependymal cell,leptomeningeal cell,macrophage,microglial cell,mural cell,native cell,oligodendrocyte,oligodendrocyte precursor cell,pericyte,pituitary gland cell,tanycyte	2.785327434539795	hypothalamus,primary motor cortex	0.95330810546875	0.92286557	True	True	True	True	False	False
Acadl	6.513710818753014	0.1059229644330808	Sertoli cell,brush cell,cardiac muscle cell,cell of skeletal muscle,epithelial cell of proximal tubule,erythroblast,kidney distal convoluted tubule epithelial cell,kidney loop of Henle ascending limb epithelial cell,kidney loop of Henle thick ascending limb epithelial cell,kidney proximal convoluted tubule epithelial cell,kidney proximal straight tubule epithelial cell,supporting cell	3.0383501052856445	kidney,primary motor cortex	1.5821768045425415	0.6879051	False	False	False	False	False	False
Myl1	0.0427089407644246	0.9941377374259656	cell of skeletal muscle	76.36400604248047	limb muscle	0.6798076629638672	0.9988045	True	True	True	True	True	True
Lancl1	6.172429822242064	0.1527674606267649	GABAergic neuron,basal cell of epidermis,ependymal cell,epidermal cell,keratinocyte,keratinocyte stem cell,mural cell,neuron,oocyte,pituitary gland cell,stem cell of epidermis	1.4145480394363403	hypothalamus,skin of body,tongue	1.2120349407196045	0.7344445	False	False	False	False	False	False
Cps1	0.2928570453860655	0.9598022131670584	hepatocyte	0.6467776298522949	liver	0.26843690872192383	0.9935011	True	True	True	True	True	True
Erbb4	2.3622044113105907	0.6757619771225901	GABAergic neuron,oligodendrocyte,oligodendrocyte precursor cell,tanycyte	25.369630813598633	hypothalamus,primary motor cortex	8.894417762756348	0.97492814	True	True	True	True	True	True
Ikzf2	5.076971193098128	0.3031309678477859	CD4-positive, alpha-beta T cell,CD8-positive, alpha-beta T cell,DN4 thymocyte,double negative thymocyte,hematopoietic stem cell,mature NK T cell,oligodendrocyte,pituitary gland cell,regulatory T cell,tanycyte,urethra urothelial cell	3.5246036052703857	thymus,urethra	1.6783479452133179	0.8651667	True	True	False	False	False	False
Spag16	1.8317913419233955	0.7485668893913913	ependymal cell,pituitary gland cell,tanycyte	2.9642865657806396	hypothalamus	0.4916767477989197	0.98363847	True	True	True	True	True	True
Vwc2l	1.8753652103112983	0.7425859061760667	GABAergic neuron,glutamatergic neuron,neuron,pituitary gland cell	1.8508660793304443	hypothalamus	1.61854088306427	0.9860198	True	True	True	True	True	True
Bard1	4.039154613182673	0.445582482361082	erythroblast,female germ cell,male germ cell,native cell,oogonial cell,primordial germ cell,stem cell of epidermis,thymocyte	0.7625758647918701	ovary	0.2711368799209595	0.9204041	True	True	True	True	False	False
Abca12	2.5723988554727013	0.6469105235106114	enterocyte of epithelium of large intestine,epidermal cell,epithelial cell of large intestine,intestinal crypt stem cell,keratinocyte,large intestine goblet cell	0.27558743953704834	large intestine	0.20800915360450745	0.9691833	True	True	True	True	True	True
Atic	5.875479073817511	0.1935271523368168	Leydig cell,Sertoli cell,male germ cell,mesothelial cell,primordial germ cell	1.6234161853790283	gonad,mesonephros	0.866144061088562	0.83014643	False	False	False	False	False	False
Fn1	2.7736883819384377	0.6192813658582599	chondrocyte,fibroblast,stromal cell	35.59673309326172	trachea	16.38479232788086	0.96491987	True	True	True	True	True	True
Mreg	5.614623356225441	0.2293324119169539	Kupffer cell,Langerhans cell,hepatocyte,kidney cell,myeloid leukocyte,plasmacytoid dendritic cell	1.3905954360961914	liver	1.0791116952896118	0.8206941	False	False	False	False	False	False
Pecr	2.846446674281854	0.6092945058115982	brush cell,epithelial cell of proximal tubule,hepatocyte,kidney proximal convoluted tubule epithelial cell,kidney proximal straight tubule epithelial cell	5.922189235687256	kidney	1.937447428703308	0.95060855	True	True	True	True	True	True
Tmem169	3.745621847961368	0.4858730190264887	GABAergic neuron,ependymal cell,glutamatergic neuron,native cell,neuron,oligodendrocyte precursor cell,pituitary gland cell,tanycyte	0.5525431632995605	hypothalamus	0.5001349449157715	0.9391899	True	True	True	True	False	False
Xrcc5	5.423456728589489	0.2555720925678056	ependymal cell,male germ cell,mural cell,native cell,neuron,oligodendrocyte precursor cell,oocyte,oogonial cell,pituitary gland cell,primordial germ cell,tanycyte	1.195503830909729	hypothalamus,ovary	0.7688921689987183	0.8368003	False	False	False	False	False	False
Marchf4	3.250528855581868	0.5538298699327683	GABAergic neuron,glutamatergic neuron,neuron,pituitary gland cell	0.6701868176460266	hypothalamus,primary motor cortex	0.4261591136455536	0.9542634	True	True	True	True	True	False
Smarcal1	6.49124162938309	0.1090071029191825	ependymal cell,glioblast,microglial cell,mural cell,native cell,oligodendrocyte,pituitary gland cell,tanycyte	0.36543524265289307	diencephalon,pancreas	0.2602965533733368	0.69704056	False	False	False	False	False	False
Ankar	3.68880359563052	0.4936719367284851	astrocyte,ependymal cell,leptomeningeal cell,mural cell,native cell,oligodendrocyte,oligodendrocyte precursor cell,pituitary gland cell,tanycyte	0.045750588178634644	hypothalamus,primary motor cortex	0.01415602769702673	0.940121	True	True	True	True	False	False
Rpl37a	6.661448043427788	0.0856444375602234	B cell,CD4-positive, alpha-beta T cell,CD8-positive, alpha-beta T cell,DN4 thymocyte,T cell,bladder urothelial cell,mature NK T cell,professional antigen presenting cell	96.97271728515625	None	75.17713928222656	0.618076	False	False	False	False	False	False
Igfbp2	3.733811455361317	0.4874941227411845	basal cell of epidermis,bladder urothelial cell,keratinocyte,leptomeningeal cell,ovarian surface epithelial cell	18.77751350402832	bladder lumen,tongue	15.208563804626465	0.9382184	True	True	True	True	False	False
Igfbp5	5.004614652227128	0.313062683173491	basal cell,endocardial cell,fenestrated cell,fibroblast of connective tissue of prostate,interstitial cell of ovary,kidney capillary endothelial cell,kidney cortex artery cell,mesangial cell,mesenchymal stem cell,mesenchymal stem cell of adipose tissue,stromal cell	19.425048828125	limb muscle	6.340976715087891	0.8855029	True	True	False	False	False	False
Tns1	4.8280572628513685	0.3372970883678459	cardiac muscle cell,fibroblast of lung,kidney collecting duct epithelial cell,kidney distal convoluted tubule epithelial cell,kidney loop of Henle ascending limb epithelial cell,kidney loop of Henle thick ascending limb epithelial cell,mesangial cell,pericyte,pulmonary interstitial fibroblast	10.986750602722168	heart,kidney	3.4556212425231934	0.88771784	True	True	False	False	False	False
Rufy4	4.595317612987651	0.3692431145269977	alveolar macrophage,kidney collecting duct epithelial cell,kidney collecting duct principal cell,kidney distal convoluted tubule epithelial cell,kidney loop of Henle ascending limb epithelial cell,kidney loop of Henle thick ascending limb epithelial cell,mast cell,neutrophil,proerythroblast,type II pneumocyte	0.3631100356578827	bone marrow,lung	0.07814273983240128	0.8998047	True	True	False	False	False	False
Cxcr2	1.829293465902264	0.7489097498054209	mast cell,neutrophil,proerythroblast	9.827937126159668	adipose tissue,bone marrow,lung	0.8250001072883606	0.9810329	True	True	True	True	True	True
Cxcr1	1.607106155547537	0.7794073535999614	mast cell,neutrophil	0.9072759747505188	adipose tissue,bone marrow	0.06374267488718033	0.98031914	True	True	True	True	True	True
Arpc2	6.438734638144071	0.1162142535557083	classical monocyte,kidney cell,monocyte,myeloid cell,myeloid leukocyte,non-classical monocyte,promonocyte	16.373046875	lung	9.70901107788086	0.6744743	False	False	False	False	False	False
Aamp	6.971189485562309	0.043129085239306	granulosa cell,male germ cell,primordial germ cell,supporting cell	2.5057642459869385	gonad	1.790858268737793	0.5489382	False	False	False	False	False	False
Pnkd	6.439956402895801	0.1160465531714294	cardiac muscle cell,kidney collecting duct epithelial cell,kidney collecting duct principal cell,kidney distal convoluted tubule epithelial cell,kidney loop of Henle ascending limb epithelial cell,kidney loop of Henle thick ascending limb epithelial cell	2.8355824947357178	kidney	1.4124373197555542	0.68803084	False	False	False	False	False	False
Tmbim1	5.802175940436161	0.2035887976899814	basal epithelial cell of tracheobronchial tree,bronchial smooth muscle cell,chondrocyte,neuroendocrine cell,oligodendrocyte,smooth muscle cell of the pulmonary artery,smooth muscle cell of trachea,vein endothelial cell	2.713730812072754	trachea	1.7863622903823853	0.80045706	False	False	False	False	False	False
Catip	2.978281007196645	0.5911988222852356	astrocyte,ependymal cell,microglial cell,mural cell,pituitary gland cell,tanycyte	0.2359970659017563	hypothalamus,primary motor cortex	0.04840866103768349	0.95844847	True	True	True	True	True	True
Slc11a1	4.377687670898138	0.3991151703931872	Kupffer cell,kidney cell,lung macrophage,myeloid cell,myeloid leukocyte,non-classical monocyte	2.9982924461364746	liver	1.2278214693069458	0.92356825	True	True	True	True	False	False
Ctdsp1	6.808630796036179	0.0654420179563574	bronchial smooth muscle cell,endothelial cell of coronary artery,fenestrated cell,hepatic stellate cell,kidney capillary endothelial cell,kidney cortex artery cell,vein endothelial cell	1.4356836080551147	heart	1.097131371498108	0.55135924	False	False	False	False	False	False
Vil1	2.295571625042955	0.6849080454199753	enterocyte of epithelium of large intestine,epithelial cell of large intestine,intestinal crypt stem cell,kidney proximal convoluted tubule epithelial cell,kidney proximal straight tubule epithelial cell,large intestine goblet cell	5.138941287994385	large intestine	3.866771697998047	0.97718483	True	True	True	True	True	True
Usp37	5.629630218374428	0.2272725582948529	astrocyte,ependymal cell,leptomeningeal cell,microglial cell,mural cell,native cell,oligodendrocyte,oligodendrocyte precursor cell,pericyte	1.768223524093628	primary motor cortex	0.9539223313331604	0.81698793	False	False	False	False	False	False
Cnot9	4.734053953646869	0.3502000560257083	ependymal cell,female germ cell,male germ cell,microglial cell,mural cell,native cell,neural progenitor cell,neuron,oocyte,oogonial cell,pituitary gland cell,primordial germ cell,tanycyte	0.5357416868209839	hypothalamus,ovary	0.408864825963974	0.87151676	True	True	False	False	False	False
Plcd4	2.1092598956582096	0.7104813389441647	astrocyte,ependymal cell,pituitary gland cell,tanycyte	1.8559149503707886	hypothalamus,primary motor cortex	0.18831971287727356	0.977023	True	True	True	True	True	True
Zfp142	5.643476541595392	0.2253720011526383	astrocyte,ependymal cell,glioblast,leptomeningeal cell,microglial cell,mural cell,native cell,oligodendrocyte precursor cell,oogonial cell,pericyte,pituitary gland cell,tanycyte	0.43893519043922424	ovary	0.2993551194667816	0.7800054	False	False	False	False	False	False
Bcs1l	5.778465724257611	0.2068432804853394	ependymal cell,microglial cell,mural cell,native cell,neuron,pituitary gland cell,tanycyte	0.6987641453742981	hypothalamus	0.6681657433509827	0.8112404	False	False	False	False	False	False
Rnf25	4.242101364472124	0.4177258527347846	ependymal cell,microglial cell,mural cell,neuron,pituitary gland cell,tanycyte	2.263739824295044	hypothalamus	2.1294760704040527	0.8989126	True	True	False	True	False	False
Stk36	4.267876748322235	0.4141879034114958	ependymal cell,glioblast,mural cell,native cell,neural progenitor cell,oocyte,pituitary gland cell,tanycyte	0.2975428104400635	diencephalon	0.23347969353199005	0.9124567	True	True	True	True	False	False
Ttll4	4.119791774727417	0.4345141625727839	astrocyte,ependymal cell,leptomeningeal cell,microglial cell,mural cell,native cell,neuron,pericyte,pituitary gland cell,tanycyte	0.9789890646934509	hypothalamus	0.5645612478256226	0.910695	True	True	True	True	False	False
Cyp27a1	4.619081831718573	0.365981219299114	adventitial cell,fibroblast of lung,hepatocyte,microglial cell,oligodendrocyte	2.576307773590088	liver	1.305234432220459	0.91247934	True	True	True	False	False	False
Prkag3	3.247471348014829	0.5542495458099796	brush cell,cardiac muscle cell,cell of skeletal muscle,epithelial cell of proximal tubule,kidney proximal convoluted tubule epithelial cell,kidney proximal straight tubule epithelial cell	0.4163740873336792	kidney	0.12607984244823456	0.9478583	True	True	True	True	False	True
Wnt6	2.8058446661008607	0.6148675691732712	Leydig cell,Sertoli cell,granulosa cell,ovarian surface epithelial cell,supporting cell	7.498654365539551	gonad	2.668585777282715	0.9621324	True	True	True	True	True	True
Wnt10a	4.708531040328225	0.3537033510466152	basal cell,basal cell of epidermis,ciliated columnar cell of tracheobronchial tree,keratinocyte stem cell,late pro-B cell,lung neuroendocrine cell,stem cell of epidermis	2.987996816635132	skin of body,tongue	1.6738077402114868	0.8928023	True	True	False	False	False	False
Cdk5r2	3.1982330590381087	0.5610080318204349	GABAergic neuron,glioblast,glutamatergic neuron	1.127953052520752	diencephalon,primary motor cortex	0.9645464420318604	0.9548652	True	True	True	True	True	True
Fev	1.851906088803008	0.745805923520827	pancreatic A cell,pancreatic D cell,pancreatic PP cell	0.4997636675834656	islet of Langerhans,pancreas	0.12664949893951416	0.97931856	True	True	True	True	True	True
Cryba2	1.9172524448421897	0.7368364316415732	keratinocyte,pancreatic A cell,pancreatic D cell,pancreatic PP cell	2.3990375995635986	islet of Langerhans,tongue	0.7566342353820801	0.9813648	True	True	True	True	True	True
Cfap65	2.1866006657338657	0.6998654844240921	ependymal cell,mural cell,pituitary gland cell,tanycyte	0.5260555744171143	hypothalamus,primary motor cortex	0.135498046875	0.97730637	True	True	True	True	True	True
Ihh	3.056424076338576	0.5804728435685609	brush cell,enterocyte of epithelium of large intestine,epithelial cell of large intestine,epithelial cell of proximal tubule,intestinal crypt stem cell,large intestine goblet cell	0.9185018539428711	large intestine	0.7766671180725098	0.9548127	True	True	True	True	True	True
Nhej1	6.06199081902521	0.1679264044845141	astrocyte,leptomeningeal cell,microglial cell,native cell,oligodendrocyte,oocyte,oogonial cell	0.33549097180366516	ovary	0.24716395139694214	0.80690277	False	False	False	False	False	False
Slc23a3	4.935271935329847	0.3225807186661299	basal cell of epidermis,basal epithelial cell of tracheobronchial tree,brush cell,epithelial cell of proximal tubule,keratinocyte,kidney proximal straight tubule epithelial cell,large intestine goblet cell	0.23606818914413452	tongue	0.08825085312128067	0.9041624	True	True	True	False	False	False
Cnppd1	4.932851795466905	0.3229129089543581	Sertoli cell,ependymal cell,glioblast,mesothelial cell,microglial cell,mural cell,oocyte,pituitary gland cell,supporting cell,tanycyte	0.6422848701477051	diencephalon,mesonephros	0.45021840929985046	0.8922316	True	True	False	False	False	False
Retreg2	5.045419943901441	0.3074617169607174	GABAergic neuron,Sertoli cell,ependymal cell,glioblast,glutamatergic neuron,male germ cell,mural cell,neuron,oocyte,supporting cell	0.9962069988250732	diencephalon	1.1827443838119507	0.8711081	True	True	False	False	False	False
Zfand2b	6.822626056232791	0.0635210176085142	epidermal cell,erythroblast,granulocytopoietic cell,immature B cell,keratinocyte stem cell,stem cell of epidermis	1.1777642965316772	skin of body	0.8385677933692932	0.63296884	False	False	False	False	False	False
Abcb6	4.329270083131335	0.4057610063144281	enterocyte of epithelium of large intestine,epithelial cell of large intestine,erythroblast,granulocytopoietic cell,hepatocyte,large intestine goblet cell,oocyte	1.446304202079773	large intestine	0.840447723865509	0.91998756	True	True	True	True	False	False
Atg9a	6.666315840377809	0.0849762799480852	GABAergic neuron,enterocyte of epithelium of large intestine,glioblast,glutamatergic neuron,immature B cell	0.5708314180374146	diencephalon,primary motor cortex	0.534041702747345	0.68670595	False	False	False	False	False	False
Ankzf1	6.589634967733513	0.09550155643121	ependymal cell,microglial cell,mural cell,neuron,oocyte,oogonial cell,pituitary gland cell,tanycyte	0.3862243890762329	hypothalamus	0.30067113041877747	0.6808236	False	False	False	False	False	False
Glb1l	4.076565999224861	0.4404473662867316	brush cell,epithelial cell of proximal tubule,kidney proximal convoluted tubule epithelial cell,kidney proximal straight tubule epithelial cell,leptomeningeal cell	0.9035849571228027	kidney	0.3622520864009857	0.9122275	True	True	True	True	False	False
Stk16	6.873363689959734	0.0565567303663382	megakaryocyte-erythroid progenitor cell,naive B cell,naive T cell	2.0669939517974854	bone marrow	0.8749505877494812	0.71570915	False	False	False	False	False	False
Tuba4a	5.109218628065508	0.2987046597321008	cell of skeletal muscle,erythroblast,granulocytopoietic cell,immature B cell,megakaryocyte-erythroid progenitor cell,naive B cell,naive T cell	11.884846687316895	bone marrow,tongue	6.1030659675598145	0.8593307	True	True	False	False	False	False
A630095N17Rik	3.211532133464028	0.5591825904753454	GABAergic neuron,glutamatergic neuron,native cell	0.05127415060997009	primary motor cortex	0.04665197432041168	0.9475161	True	True	True	True	False	True
Dnajb2	6.209988081468088	0.1476121846244622	erythroblast,erythrocyte,granulocyte,granulocytopoietic cell,immature B cell,oligodendrocyte	1.9218039512634277	bone marrow,diencephalon	0.8426883220672607	0.79167134	False	False	False	False	False	False
Ptprn	3.817377137484952	0.4760238319304343	GABAergic neuron,ependymal cell,glutamatergic neuron,neuron,oligodendrocyte precursor cell,pancreatic A cell,pancreatic D cell,pituitary gland cell,tanycyte,type B pancreatic cell	3.571873664855957	hypothalamus,pancreas	3.4979467391967773	0.929897	True	True	True	True	False	False
Resp18	1.8231198046842416	0.7497571513671408	pancreatic A cell,pancreatic D cell,pancreatic PP cell	63.810272216796875	islet of Langerhans,pancreas	25.839006423950195	0.98148805	True	True	True	True	True	True
Dnpep	6.564305362914439	0.0989783177764511	Leydig cell,Sertoli cell,male germ cell,oocyte,oogonial cell,primordial germ cell,supporting cell	1.5699105262756348	ovary	1.2232469320297241	0.70021915	False	False	False	False	False	False
Des	1.6042407526015117	0.7798006610468181	cardiac muscle cell,cell of skeletal muscle,skeletal muscle satellite cell,smooth muscle cell	32.19472885131836	limb muscle	1.7938363552093506	0.9843825	True	True	True	True	True	True
Speg	6.018587901392264	0.1738839228656645	cardiac neuron,endocardial cell,ependymal cell,glutamatergic neuron,mesangial cell,mural cell,pituitary gland cell,smooth muscle cell,smooth muscle cell of prostate,tanycyte	0.8641006350517273	hypothalamus,primary motor cortex	0.5096274018287659	0.77328986	False	False	False	False	False	False
Gmppa	6.5897739297154105	0.095482482401016	ciliated columnar cell of tracheobronchial tree,fibroblast of lung,large intestine goblet cell,late pro-B cell,lung neuroendocrine cell,pancreatic A cell,pancreatic D cell,pancreatic stellate cell,plasma cell,type B pancreatic cell	0.8127082586288452	pancreas	0.8689956665039062	0.7183263	False	False	False	False	False	False
Asic4	1.9497569938726096	0.7323748318487349	GABAergic neuron,glioblast,glutamatergic neuron,native cell,oligodendrocyte precursor cell	0.845564067363739	diencephalon	0.9158555269241333	0.9836817	True	True	True	True	True	True
Chpf	5.421103661960385	0.2558950763315589	Leydig cell,adventitial cell,bladder cell,fibroblast of cardiac tissue,fibroblast of lung,pancreatic stellate cell,pulmonary interstitial fibroblast	2.2158358097076416	bladder lumen,pancreas	0.8872811198234558	0.8612506	True	False	False	False	False	False
Obsl1	2.6014900648314474	0.6429174413876467	Leydig cell,Sertoli cell,granulosa cell,mesenchymal cell,supporting cell	3.3048770427703857	gonad,mesonephros	1.2082815170288086	0.96268183	True	True	True	True	True	True
Tmem198	4.955817670732521	0.319760594974197	GABAergic neuron,glioblast,glutamatergic neuron,native cell,neural progenitor cell,neuron,pancreatic D cell	0.4104471504688263	diencephalon	0.5826379656791687	0.884909	True	True	False	False	False	False
Inha	2.0517858734796217	0.7183702681277566	Leydig cell,Sertoli cell,granulosa cell,supporting cell	3.8397254943847656	gonad	1.0150806903839111	0.9733678	True	True	True	True	True	True
Stk11ip	6.478475701174846	0.1107593641979344	Leydig cell,Sertoli cell,glioblast,male germ cell,mesenchymal cell,mesothelial cell,microglial cell,primordial germ cell,supporting cell	0.1685228794813156	mesonephros	0.19211223721504211	0.6825854	False	False	False	False	False	False
Slc4a3	5.281448589980258	0.2750642406116798	GABAergic neuron,cardiac muscle cell,ependymal cell,glioblast,mural cell,neuron,pituitary gland cell,smooth muscle cell of prostate,tanycyte	1.2943167686462402	diencephalon,hypothalamus	1.1920007467269897	0.8626306	True	False	False	False	False	False
Epha4	5.594776558315873	0.2320565989025652	cardiac neuron,ciliated columnar cell of tracheobronchial tree,glioblast,glutamatergic neuron,oligodendrocyte	3.675138235092163	diencephalon,primary motor cortex	2.9922678470611572	0.87024504	True	False	False	False	False	False
Pax3	1.1173506447375643	0.8466315776163064	glioblast,neural progenitor cell	0.7760372757911682	diencephalon	0.244249626994133	0.9875745	True	True	True	True	True	True
Sgpp2	4.072586320683895	0.4409936200722346	ciliated columnar cell of tracheobronchial tree,endothelial cell,enterocyte of epithelium of large intestine,epithelial cell of large intestine,kidney collecting duct epithelial cell,kidney collecting duct principal cell,kidney distal convoluted tubule epithelial cell,kidney loop of Henle ascending limb epithelial cell,kidney loop of Henle thick ascending limb epithelial cell,pancreatic ductal ce…	1.5653440952301025	large intestine	0.7195783853530884	0.9298871	True	True	True	True	False	False
Farsb	6.445883612975137	0.1152329796855359	female germ cell,male germ cell,oocyte,oogonial cell,primordial germ cell	1.4215773344039917	ovary	0.9132436513900757	0.7562964	False	False	False	False	False	False
BC035947	2.7152490211405573	0.6273027981748694	GABAergic neuron,ependymal cell,microglial cell,native cell,neuron,pituitary gland cell,tanycyte	0.11497010290622711	hypothalamus	0.10284256190061569	0.96986026	True	True	True	True	True	True
Mogat1	1.6392154884462742	0.7750000014821051	brush cell,epithelial cell of proximal tubule,kidney proximal straight tubule epithelial cell	1.5397549867630005	kidney	0.3187319040298462	0.9793703	True	True	True	True	True	True
Acsl3	2.389472088622238	0.6720191944329741	astrocyte,hematopoietic stem cell	14.58815860748291	large intestine	2.0043582916259766	0.96697897	True	True	True	True	True	True
Utp14b	4.1140210688603664	0.4353062541682362	enterocyte of epithelium of large intestine,ependymal cell,epithelial cell of large intestine,hematopoietic stem cell,intestinal crypt stem cell,large intestine goblet cell,tanycyte	1.4634487628936768	large intestine	0.8051804304122925	0.93208873	True	True	True	True	False	False
Kcne4	2.918065753545956	0.5994640150421694	Schwann cell,adventitial cell,fibroblast of lung,neuroendocrine cell,pulmonary interstitial fibroblast,smooth muscle cell,smooth muscle cell of trachea	3.638411045074463	limb muscle	0.7101764678955078	0.968052	True	True	True	True	True	True
Scg2	1.9877372985238504	0.7271616255616601	pancreatic A cell,pancreatic D cell,pancreatic PP cell,type B pancreatic cell	30.958925247192383	islet of Langerhans,pancreas	27.637920379638672	0.98003346	True	True	True	True	True	True
Ap1s3	6.211469883987921	0.1474087912529889	B cell,erythroid progenitor cell, mammalian,kidney collecting duct principal cell,macrophage dendritic cell progenitor,precursor B cell,professional antigen presenting cell,seminal vesicle glandular cell,urethra urothelial cell	0.44165974855422974	spleen,urethra	0.35003721714019775	0.7408636	False	False	False	False	False	False
Wdfy1	6.429484035319462	0.1174839985260901	glioblast,leptomeningeal cell,macrophage,microglial cell,mural cell,native cell,oligodendrocyte precursor cell,pituitary gland cell	1.0222034454345703	diencephalon	0.8417426347732544	0.76114273	False	False	False	False	False	False
Mrpl44	6.531678878184557	0.1034566545586551	ciliated columnar cell of tracheobronchial tree,epithelial cell of proximal tubule,kidney proximal straight tubule epithelial cell,male germ cell,naive T cell,oocyte,primordial germ cell	1.0562515258789062	ovary	0.6331043243408203	0.69181645	False	False	False	False	False	False
Serpine2	5.281545244230043	0.2750509737738468	Schwann cell,chondrocyte,fibroblast,mesenchymal stem cell,neuroendocrine cell,oligodendrocyte precursor cell,seminal vesicle glandular cell,smooth muscle cell of trachea	10.971091270446777	limb muscle,trachea	6.297514915466309	0.8596838	True	False	False	False	False	False
Fam124b	3.061688465281487	0.5797502494296565	bronchial smooth muscle cell,endothelial cell of coronary artery,endothelial cell of lymphatic vessel,erythrocyte,smooth muscle cell of the pulmonary artery,vein endothelial cell	0.5126450657844543	heart	0.12554973363876343	0.9577777	True	True	True	True	True	True
Cul3	6.140578635302272	0.1571393794286298	astrocyte,glioblast,leptomeningeal cell,native cell,neural progenitor cell,oocyte,oogonial cell,pericyte	2.4999728202819824	diencephalon,ovary	2.1718881130218506	0.7824016	False	False	False	False	False	False
Dock10	1.7664136850417569	0.7575406776487331	microglial cell,oligodendrocyte	23.740659713745117	hypothalamus,primary motor cortex	2.6685729026794434	0.9747647	True	True	True	True	True	True
Nyap2	2.4185572785882035	0.6680269385365649	GABAergic neuron,glutamatergic neuron,neuron,oligodendrocyte precursor cell,pituitary gland cell	3.6708288192749023	hypothalamus,primary motor cortex	2.8193061351776123	0.9760638	True	True	True	True	True	True
Irs1	4.917297684522873	0.325047878373584	astrocyte,ependymal cell,leptomeningeal cell,native cell,pericyte,tanycyte	1.6486847400665283	diencephalon,mesonephros	0.3827143609523773	0.9039961	True	True	True	False	False	False
Rhbdd1	5.682228704383705	0.2200528490146847	astrocyte,ependymal cell,leptomeningeal cell,macrophage,microglial cell,mural cell,native cell,pericyte,pituitary gland cell,tanycyte	0.5937372446060181	hypothalamus,primary motor cortex	0.268216073513031	0.7974435	False	False	False	False	False	False
Col4a4	3.853599091513772	0.4710519782234366	brush cell,kidney collecting duct epithelial cell,kidney collecting duct principal cell,kidney distal convoluted tubule epithelial cell,kidney loop of Henle ascending limb epithelial cell,kidney loop of Henle thick ascending limb epithelial cell,kidney proximal convoluted tubule epithelial cell,kidney proximal straight tubule epithelial cell,podocyte (sensu Diptera)	2.164973735809326	kidney	0.8360361456871033	0.9188846	True	True	True	True	False	False
Col4a3	4.00545942826033	0.4502075097665839	brush cell,epithelial cell of proximal tubule,kidney collecting duct epithelial cell,kidney collecting duct principal cell,kidney distal convoluted tubule epithelial cell,kidney loop of Henle ascending limb epithelial cell,kidney loop of Henle thick ascending limb epithelial cell,kidney proximal convoluted tubule epithelial cell,kidney proximal straight tubule epithelial cell,mesangial cell,mural…	2.018728017807007	kidney	0.8645662665367126	0.91730714	True	True	True	True	False	False
Mff	7.043546714363914	0.0331972754877087	GABAergic neuron,cardiac muscle cell,glioblast,glutamatergic neuron,immature B cell,immature T cell,oocyte	1.8270678520202637	diencephalon,primary motor cortex	1.4805443286895752	0.48793054	False	False	False	False	False	False
Tm4sf20	2.049130977298253	0.7187346812516464	enterocyte of epithelium of large intestine,epithelial cell of large intestine,hematopoietic stem cell,intestinal crypt stem cell,large intestine goblet cell	6.779414653778076	large intestine	5.695071220397949	0.9813098	True	True	True	True	True	True
Agfg1	6.085605412849881	0.1646850468881509	endothelial cell,glioblast,glutamatergic neuron,leptomeningeal cell,mural cell,native cell,oligodendrocyte precursor cell,pericyte	1.5241568088531494	diencephalon,primary motor cortex	0.9082047343254089	0.7762684	False	False	False	False	False	False
A030005L19Rik	4.327233464579818	0.4060405541678389	ependymal cell,mural cell,native cell,oligodendrocyte precursor cell,oocyte,pituitary gland cell,tanycyte	0.03827153146266937	diencephalon,primary motor cortex	0.013482972979545593	0.9188501	True	True	True	True	False	False
Slc19a3	2.924408473709776	0.5985934083174783	brush cell,endothelial cell,epithelial cell of proximal tubule,kidney proximal convoluted tubule epithelial cell,kidney proximal straight tubule epithelial cell	0.5180612802505493	bladder lumen,kidney	0.08440186828374863	0.96436137	True	True	True	True	True	True
Ccl20	2.3718822190399425	0.674433593673246	Langerhans cell,basal cell of epidermis,basal epithelial cell of tracheobronchial tree,keratinocyte	3.3075509071350098	tongue	1.276036262512207	0.9712104	True	True	True	True	True	True
Daw1	2.08947260374584	0.7131973580901138	ependymal cell,glioblast,mural cell,pituitary gland cell,tanycyte	0.25061675906181335	diencephalon,hypothalamus	0.025928447023034096	0.976639	True	True	True	True	True	True
Sphkap	3.543667436567396	0.5135934393035055	GABAergic neuron,glutamatergic neuron,neuron,pancreatic A cell,pancreatic D cell,pituitary gland cell,type B pancreatic cell	2.2429251670837402	hypothalamus,primary motor cortex	2.0009725093841553	0.9439285	True	True	True	True	False	False
Pid1	4.100944883949965	0.4371011015243021	fibroblast of connective tissue of prostate,leptomeningeal cell,microglial cell,mural cell,oligodendrocyte precursor cell,pericyte,tanycyte	13.510954856872559	hypothalamus,primary motor cortex	2.7190520763397217	0.92367417	True	True	True	True	False	False
Dner	3.70512062161378	0.4914322489949767	GABAergic neuron,astrocyte,ependymal cell,fibroblast,fibroblast of connective tissue of prostate,glioblast,neuron,oligodendrocyte precursor cell,pituitary gland cell,smooth muscle cell of prostate,tanycyte	4.610334873199463	diencephalon,hypothalamus	2.7481729984283447	0.9465393	True	True	True	True	False	False
Trip12	6.059882311725632	0.1682158198436441	astrocyte,ependymal cell,glioblast,leptomeningeal cell,microglial cell,mural cell,native cell,oligodendrocyte,oligodendrocyte precursor cell,oocyte,oogonial cell,pericyte,pituitary gland cell,tanycyte	2.8600027561187744	diencephalon,hypothalamus,ovary	2.212911367416382	0.7354075	False	False	False	False	False	False
Fbxo36	5.2464422093277365	0.2798692437674269	GABAergic neuron,astrocyte,brush cell,ependymal cell,epithelial cell of proximal tubule,kidney proximal convoluted tubule epithelial cell,kidney proximal straight tubule epithelial cell,leptomeningeal cell,microglial cell,native cell,neuron,oligodendrocyte,pituitary gland cell,tanycyte	0.8300328850746155	hypothalamus,primary motor cortex	0.5018220543861389	0.8606655	True	False	False	False	False	False
Slc16a14	5.242176351655735	0.2804547787240223	GABAergic neuron,epithelial cell of large intestine,intestinal crypt stem cell,kidney collecting duct principal cell,kidney distal convoluted tubule epithelial cell,kidney loop of Henle thick ascending limb epithelial cell,kidney proximal convoluted tubule epithelial cell,kidney proximal straight tubule epithelial cell,large intestine goblet cell,native cell,podocyte (sensu Diptera)	0.26125606894493103	primary motor cortex	0.12967118620872498	0.8493992	False	False	False	False	False	False
C130026I21Rik	4.542718783013072	0.376462871020112	B cell,Kupffer cell,duct epithelial cell,erythroid progenitor cell, mammalian,late pro-B cell,macrophage dendritic cell progenitor,plasma cell,plasmacytoid dendritic cell,professional antigen presenting cell	2.7880642414093018	liver,spleen	1.8623902797698975	0.8797071	True	True	False	False	False	False
A530032D15Rik	3.852788021332303	0.4711633063501622	B cell,erythroid progenitor cell, mammalian,late pro-B cell,macrophage dendritic cell progenitor,myeloid leukocyte,plasma cell,plasmacytoid dendritic cell,precursor B cell	1.5871771574020386	spleen	0.7733645439147949	0.926292	True	True	True	True	False	False
Sp110	5.762653639337285	0.2090136596140837	B cell,DN4 thymocyte,double negative thymocyte,erythroid progenitor cell, mammalian,macrophage dendritic cell progenitor,mature NK T cell,natural killer cell,plasmacytoid dendritic cell,precursor B cell,professional antigen presenting cell,regulatory T cell	2.36027455329895	spleen,thymus	2.0608420372009277	0.7421237	False	False	False	False	False	False
Sp140	5.325139406570748	0.2690672049947068	B cell,erythroid progenitor cell, mammalian,late pro-B cell,macrophage dendritic cell progenitor,mast cell,myeloid leukocyte,plasma cell,plasmacytoid dendritic cell,precursor B cell,professional antigen presenting cell	2.5321710109710693	spleen	1.9347143173217773	0.83015853	False	False	False	False	False	False
Sp100	5.867468809870925	0.1946266474238344	B cell,endothelial cell,erythroid progenitor cell, mammalian,leptomeningeal cell,macrophage dendritic cell progenitor,myeloid leukocyte,precursor B cell,professional antigen presenting cell,regulatory T cell	0.8623077273368835	spleen	0.7551935911178589	0.74207103	False	False	False	False	False	False
A630001G21Rik	4.471163337329791	0.3862846273945262	B cell,erythroid progenitor cell, mammalian,macrophage,microglial cell,professional antigen presenting cell	1.3499265909194946	spleen,thymus	0.6672993898391724	0.90816885	True	True	True	False	False	False
Cab39	6.857316332773027	0.0587594031501633	GABAergic neuron,enterocyte of epithelium of large intestine,glioblast,glutamatergic neuron,hematopoietic stem cell,kidney collecting duct principal cell,kidney distal convoluted tubule epithelial cell,kidney loop of Henle thick ascending limb epithelial cell	1.7152364253997803	diencephalon,primary motor cortex	1.549140214920044	0.61367995	False	False	False	False	False	False
Itm2c	6.523288876544866	0.1046082727380837	bladder cell,ciliated columnar cell of tracheobronchial tree,fibroblast of lung,lung neuroendocrine cell,pancreatic D cell,pancreatic stellate cell	7.136861324310303	None	2.8100340366363525	0.73086536	False	False	False	False	False	False
4933407L21Rik	3.975999488098135	0.4542512041676868	astrocyte,ependymal cell,glioblast,glutamatergic neuron,native cell,neuron,pituitary gland cell,tanycyte	0.10840959846973419	hypothalamus,primary motor cortex	0.054149363189935684	0.91196537	True	True	True	True	False	False
Gpr55	4.214110500113598	0.421567900643417	Kupffer cell,granulosa cell,large intestine goblet cell,late pro-B cell,macrophage dendritic cell progenitor,plasma cell,plasmacytoid dendritic cell	0.20471349358558655	liver,spleen	0.05179627239704132	0.92547566	True	True	True	True	False	False
Spata3	2.5037492286583976	0.656333424917011	astrocyte,ependymal cell,leptomeningeal cell,native cell,tanycyte	0.057213202118873596	hypothalamus,primary motor cortex	0.00563240610063076	0.9708492	True	True	True	True	True	True
2810459M11Rik	3.599706951455137	0.5059014117113085	astrocyte,ependymal cell,glioblast,hepatocyte,native cell,oligodendrocyte precursor cell,tanycyte	0.5679100155830383	liver	0.23845571279525757	0.94422585	True	True	True	True	False	False
Psmd1	6.653569862157064	0.0867258028759676	female germ cell,male germ cell,microglial cell,mural cell,oocyte,oogonial cell,primordial germ cell	2.652069091796875	ovary	2.2629847526550293	0.6836622	False	False	False	False	False	False
Htr2b	4.780578356392974	0.3438140801593861	bronchial smooth muscle cell,endothelial cell,endothelial cell of lymphatic vessel,fibroblast of lung,pulmonary interstitial fibroblast,smooth muscle cell of the pulmonary artery,vein endothelial cell	0.32523292303085327	limb muscle	0.10223538428544998	0.877418	True	True	False	False	False	False
Gm21972	3.2472549938400435	0.5542792427530291	GABAergic neuron,astrocyte,glutamatergic neuron,leptomeningeal cell,mural cell,native cell,oligodendrocyte,pericyte	0.2020038217306137	primary motor cortex	0.15800195932388306	0.9587683	True	True	True	True	True	True
Armc9	2.973569026528306	0.5918455924328246	ependymal cell,mural cell,neuron,pituitary gland cell,tanycyte	3.0919036865234375	hypothalamus	2.8710567951202393	0.9548199	True	True	True	True	True	True
B3gnt7	2.770129372961483	0.619769878210775	epithelial cell of large intestine,hematopoietic stem cell,intestinal crypt stem cell,large intestine goblet cell	3.021270275115967	large intestine	1.199417233467102	0.960057	True	True	True	True	True	True
Ncl	6.063628093861424	0.1677016708614377	basal cell,female germ cell,male germ cell,oocyte,oogonial cell,primordial germ cell,thymocyte	15.805798530578613	ovary	13.218315124511719	0.7816164	False	False	False	False	False	False
Nmur1	3.650655779877338	0.4989081357202737	GABAergic neuron,ependymal cell,glutamatergic neuron,leptomeningeal cell,native cell,neuron,pituitary gland cell,tanycyte	0.04381566122174263	hypothalamus,primary motor cortex	0.039701540023088455	0.92627555	True	True	True	True	False	False
Ptma	6.281661507249861	0.1377742342095615	immature NK T cell,mesothelial cell,naive T cell,promonocyte,stem cell of epidermis,thymocyte	99.36650085449219	mesonephros	45.536312103271484	0.7927345	False	False	False	False	False	False
Pde6d	6.669560809034288	0.0845308730152905	female germ cell,oligodendrocyte,oocyte,oogonial cell,pericyte	1.4117834568023682	ovary	1.3627184629440308	0.70576835	False	False	False	False	False	False
Cops7b	6.577371916796392	0.0971847923828739	GABAergic neuron,ependymal cell,glioblast,glutamatergic neuron,mesothelial cell,mural cell,native cell,oligodendrocyte,pituitary gland cell,tanycyte	0.397648423910141	mesonephros,primary motor cortex	0.35733821988105774	0.64705503	False	False	False	False	False	False
Nppc	2.958530863536862	0.593909742433014	Schwann cell,cell of skeletal muscle,mesenchymal stem cell,skeletal muscle satellite cell	4.284327507019043	limb muscle	1.306788682937622	0.95887065	True	True	True	True	True	True
Dis3l2	4.223879458647907	0.4202270057633763	GABAergic neuron,astrocyte,ependymal cell,glutamatergic neuron,leptomeningeal cell,microglial cell,mural cell,native cell,neuron,oligodendrocyte,oligodendrocyte precursor cell,pericyte,pituitary gland cell,tanycyte	2.6365966796875	hypothalamus,primary motor cortex	1.4496103525161743	0.9135203	True	True	True	True	False	False
Alpi	1.019685652913545	0.8600371506910722	enterocyte of epithelium of large intestine,epithelial cell of large intestine,pancreatic ductal cell	0.7863420844078064	large intestine	0.5061742663383484	0.9874508	True	True	True	True	True	True
Ecel1	2.780638200859804	0.6183274282838357	ependymal cell,glioblast,neuron,pituitary gland cell,tanycyte	0.7302108407020569	hypothalamus	0.6518980860710144	0.9617728	True	True	True	True	True	True
Prss56	4.843239203338934	0.3352132033562183	ependymal cell,female germ cell,native cell,oocyte,oogonial cell,pituitary gland cell,tanycyte	0.02084212936460972	hypothalamus,ovary	0.011025254614651203	0.8779414	True	True	False	False	False	False
Eif4e2	6.891146696058948	0.0541158210568737	Leydig cell,Sertoli cell,male germ cell,oocyte,oogonial cell,primordial germ cell,supporting cell	1.7088109254837036	ovary	1.3264667987823486	0.56040204	False	False	False	False	False	False
Efhd1	3.456751532404953	0.525523584208534	kidney collecting duct epithelial cell,kidney collecting duct principal cell,kidney distal convoluted tubule epithelial cell,kidney loop of Henle ascending limb epithelial cell,kidney loop of Henle thick ascending limb epithelial cell	4.289559364318848	kidney,limb muscle	0.8060017228126526	0.93949	True	True	True	True	False	False
Gigyf2	5.259952822414217	0.2780147664605322	GABAergic neuron,astrocyte,ependymal cell,leptomeningeal cell,microglial cell,mural cell,native cell,neuron,oligodendrocyte,oligodendrocyte precursor cell,pericyte,pituitary gland cell,tanycyte	2.314061164855957	hypothalamus,primary motor cortex	1.808508276939392	0.8195955	False	False	False	False	False	False
Kcnj13	3.404613615934686	0.5326800753539755	basal epithelial cell of tracheobronchial tree,ciliated columnar cell of tracheobronchial tree,leptomeningeal cell,neuroendocrine cell,pericyte	0.9379415512084961	trachea	0.12294299155473709	0.951634	True	True	True	True	True	False
Snorc	4.034966835634164	0.4461572999789297	astrocyte,basal cell of prostate epithelium,ependymal cell,glioblast,glutamatergic neuron,luminal cell of prostate epithelium,native cell,tanycyte	0.08366818726062775	prostate gland	0.06897442042827606	0.92269295	True	True	True	True	False	False
Ngef	4.63818497664581	0.3633591067028074	astrocyte,glutamatergic neuron,native cell	2.144604444503784	primary motor cortex	1.5026425123214722	0.9105841	True	True	True	False	False	False
Neu2	3.433377026360888	0.5287319871685721	Schwann cell,glutamatergic neuron,pancreatic ductal cell,skeletal muscle satellite cell,smooth muscle cell	0.9601548314094543	limb muscle,primary motor cortex	0.22550253570079803	0.949305	True	True	True	True	False	False
Inpp5d	1.403457887025217	0.8073602740296756	macrophage,microglial cell	16.786161422729492	lung,primary motor cortex	0.5807968378067017	0.9789278	True	True	True	True	True	True
Atg16l1	5.638562997260242	0.2260464380865977	GABAergic neuron,astrocyte,ependymal cell,glioblast,glutamatergic neuron,leptomeningeal cell,microglial cell,mural cell,native cell,neuron,oligodendrocyte,oligodendrocyte precursor cell,pericyte,pituitary gland cell,tanycyte	0.7953780293464661	diencephalon,hypothalamus,primary motor cortex	0.732755720615387	0.76297057	False	False	False	False	False	False
Sag	5.468705707996796	0.249361182305342	Leydig cell,ependymal cell,granulosa cell,interstitial cell of ovary,leptomeningeal cell,mesenchymal cell,mesothelial cell,mural cell,oocyte,pituitary gland cell,smooth muscle cell of prostate,supporting cell,tanycyte	0.15039968490600586	gonad,mesonephros	0.176753431558609	0.780456	False	False	False	False	False	False
Dgkd	5.569013213251322	0.2355928957727432	GABAergic neuron,ependymal cell,macrophage,microglial cell,mural cell,native cell,neuron,oligodendrocyte,oligodendrocyte precursor cell,pituitary gland cell,tanycyte	1.5901721715927124	hypothalamus,primary motor cortex	1.059585690498352	0.82156384	False	False	False	False	False	False
Usp40	4.888047219229428	0.3290628200905581	astrocyte,ependymal cell,leptomeningeal cell,microglial cell,mural cell,native cell,neuron,oligodendrocyte precursor cell,pituitary gland cell,tanycyte	1.3920111656188965	hypothalamus	1.1129595041275024	0.85030705	True	True	False	False	False	False
Ugt1a7c	2.720824698681529	0.626537476319813	enterocyte of epithelium of large intestine,epithelial cell of large intestine,intestinal crypt stem cell,large intestine goblet cell	0.505092978477478	large intestine	0.38252922892570496	0.96021855	True	True	True	True	True	True
Ugt1a6a	3.932013205313463	0.4602887957052947	basal cell of prostate epithelium,bladder urothelial cell,enterocyte of epithelium of large intestine,epithelial cell of large intestine,intestinal crypt stem cell,large intestine goblet cell,urethra urothelial cell	0.06947973370552063	large intestine,urethra	0.06788385659456253	0.91897464	True	True	True	True	False	False
Ugt1a2	2.2467469543415595	0.6916097578628362	brush cell,epithelial cell of proximal tubule,kidney proximal convoluted tubule epithelial cell,kidney proximal straight tubule epithelial cell	0.2580225169658661	kidney	0.08697817474603653	0.9713119	True	True	True	True	True	True
Dnajb3	4.637718215731368	0.3634231746705627	Leydig cell,Sertoli cell,epidermal cell,erythroblast,granulocytopoietic cell,supporting cell	0.5325508713722229	gonad,mesonephros,skin of body	0.14620552957057953	0.91609913	True	True	True	False	False	False
Mroh2a	3.6925627924130793	0.4931559464413837	glioblast,macrophage,native cell,ovarian surface epithelial cell,pericyte	0.05838948115706444	diencephalon,gonad	0.011066422797739506	0.9504233	True	True	True	True	True	False
Hjurp	4.959913609545469	0.3191983832129378	glioblast,mesenchymal cell,microglial cell,mural cell,native cell,neural progenitor cell,neuron,oocyte,ovarian surface epithelial cell,pituitary gland cell,tanycyte,urethra urothelial cell	2.0467417240142822	hypothalamus,urethra	1.1298552751541138	0.86524016	True	True	False	False	False	False
Spp2	1.3423349949345986	0.8157500499479314	epithelial cell of proximal tubule,kidney proximal convoluted tubule epithelial cell,kidney proximal straight tubule epithelial cell	18.56521987915039	kidney	4.733932971954346	0.98817414	True	True	True	True	True	True
Glrp1	1.2634654710754232	0.8265757424066098	macrophage,microglial cell	0.6980562210083008	hypothalamus,primary motor cortex	0.019777391105890274	0.9834766	True	True	True	True	True	True
Arl4c	5.576095114848551	0.2346208284270458	DN4 thymocyte,GABAergic neuron,Langerhans cell,T cell,basal cell,blood cell,double negative thymocyte,mature NK T cell,natural killer cell,regulatory T cell	3.473271608352661	diencephalon,mammary gland	2.078605890274048	0.80391794	False	False	False	False	False	False
Sh3bp4	4.510450022196985	0.3808921063384506	endothelial cell,native cell,oligodendrocyte precursor cell,tanycyte	1.9373294115066528	mesonephros	0.44735458493232727	0.9248393	True	True	True	False	False	False
Agap1	3.056690993412716	0.580436206322446	oligodendrocyte,oligodendrocyte precursor cell	9.652942657470703	diencephalon,hypothalamus,primary motor cortex	2.2888989448547363	0.95154774	True	True	True	True	True	True
Gbx2	1.7480056939893067	0.7600673728811241	glioblast,glutamatergic neuron,neural progenitor cell	0.6000927090644836	diencephalon	1.6757365465164185	0.97906476	True	True	True	True	True	True
Asb18	3.503931533016148	0.5190476204670891	GABAergic neuron,ependymal cell,glutamatergic neuron,native cell,neuron,oligodendrocyte precursor cell,pituitary gland cell,tanycyte	0.06927848607301712	hypothalamus	0.064021535217762	0.9412021	True	True	True	True	False	False
Iqca	2.2411024837402422	0.6923845223070975	ciliated columnar cell of tracheobronchial tree,oocyte	0.71464604139328	ovary,pancreas	0.07085800915956497	0.96821445	True	True	True	True	True	True
Ackr3	2.947914374499101	0.595366970012059	fibroblast of connective tissue of prostate,leptomeningeal cell,mural cell,native cell,oligodendrocyte precursor cell,pericyte	1.8015860319137573	mesonephros	0.5214996933937073	0.9689414	True	True	True	True	True	True
Cops8	6.83284732913887	0.0621180377044513	female germ cell,male germ cell,oocyte,oogonial cell,primordial germ cell	1.528092622756958	ovary	1.271097183227539	0.59448576	False	False	False	False	False	False
Col6a3	3.628202068945992	0.5019901496238044	adventitial cell,bladder cell,chondrocyte,fibroblast,fibroblast of lung,mesenchymal stem cell,mesenchymal stem cell of adipose tissue,stromal cell	7.741057872772217	bladder lumen,trachea	3.3938446044921875	0.9474578	True	True	True	True	False	False
Mlph	4.385893307136104	0.3979888583528277	epithelial cell,large intestine goblet cell,luminal cell of prostate epithelium,luminal epithelial cell of mammary gland,macrophage,seminal vesicle glandular cell,type II pneumocyte,urethra urothelial cell	1.41036057472229	prostate gland,urethra	1.0897047519683838	0.9142639	True	True	True	True	False	False
Rab17	4.235021870632007	0.41869758958986	brush cell,enterocyte of epithelium of large intestine,epithelial cell of proximal tubule,kidney collecting duct epithelial cell,kidney collecting duct principal cell,kidney distal convoluted tubule epithelial cell,kidney loop of Henle ascending limb epithelial cell,kidney loop of Henle thick ascending limb epithelial cell,kidney proximal convoluted tubule epithelial cell,kidney proximal straight…	0.652315616607666	kidney,large intestine	0.4385376572608948	0.89130694	True	True	False	True	False	False
Lrrfip1	6.67848120516924	0.0833064524730922	endothelial cell,kidney cell,microglial cell,natural killer cell,neuroendocrine cell,oligodendrocyte precursor cell,regulatory T cell,smooth muscle cell,smooth muscle cell of trachea	2.806332588195801	hypothalamus	1.9866352081298828	0.61179394	False	False	False	False	False	False
Rbm44	2.7396248101779466	0.6239569583289541	female germ cell,male germ cell,oocyte,oogonial cell,primordial germ cell	0.590447723865509	ovary	0.5207762122154236	0.9549787	True	True	True	True	True	True
Ramp1	5.922375303054782	0.187090139275842	DN3 thymocyte,double negative thymocyte,enterocyte of epithelium of large intestine,immature T cell,large intestine goblet cell,naive B cell,naive T cell,thymocyte	7.936785697937012	large intestine,thymus	4.507299423217773	0.8160752	False	False	False	False	False	False
Ube2f	6.702934386399518	0.0799499897143214	blood cell,chondrocyte,immature B cell,mast cell,neutrophil	1.9890005588531494	trachea	1.096962571144104	0.68600255	False	False	False	False	False	False
Scly	5.876203464742945	0.1934277218724893	brush cell,epithelial cell of proximal tubule,erythroblast,hepatocyte,kidney proximal convoluted tubule epithelial cell,kidney proximal straight tubule epithelial cell	1.0532957315444946	kidney,liver,pancreas	0.7463431358337402	0.8010741	False	False	False	False	False	False
Espnl	5.621183806425254	0.2284319193974294	Schwann cell,ciliated columnar cell of tracheobronchial tree,lung neuroendocrine cell,native cell,pancreatic A cell,pancreatic D cell,pancreatic ductal cell,skeletal muscle satellite cell,type B pancreatic cell	0.02271411381661892	pancreas	0.02355322241783142	0.8360812	False	False	False	False	False	False
Erfe	2.688100011858005	0.631029292398107	fibroblast,fibroblast of connective tissue of prostate,smooth muscle cell of prostate	0.19423437118530273	urethra	0.058235280215740204	0.9591043	True	True	True	True	True	True
Ilkap	6.995196887761551	0.0398338104585829	female germ cell,male germ cell,neural progenitor cell,oogonial cell,primordial germ cell,thymocyte	1.3988900184631348	ovary	1.2249484062194824	0.5307481	False	False	False	False	False	False
Hes6	5.655286934195443	0.2237508974379425	erythroid progenitor cell, mammalian,immature T cell,large intestine goblet cell,neural progenitor cell,precursor B cell,thymocyte	3.178980827331543	diencephalon	1.836681842803955	0.8732029	True	False	False	False	False	False
Per2	5.242803744366083	0.2803686623104737	astrocyte,bladder cell,ependymal cell,leptomeningeal cell,mural cell,native cell,oligodendrocyte precursor cell,pericyte,pituitary gland cell,tanycyte	0.7209816575050354	bladder lumen,primary motor cortex	0.32086965441703796	0.8400999	False	False	False	False	False	False
Traf3ip1	6.470434480351105	0.111863108450094	ciliated columnar cell of tracheobronchial tree,lung neuroendocrine cell,native cell,pituitary gland cell	0.48513174057006836	hypothalamus	0.22292713820934296	0.75665855	False	False	False	False	False	False
Asb1	5.474362217383674	0.2485847654079698	erythroblast,granulocyte,granulocytopoietic cell,immature B cell	0.7588785290718079	bone marrow,diencephalon	0.3317750096321106	0.86267996	True	False	False	False	False	False
Twist2	4.479550931212369	0.3851333397057198	adventitial cell,bladder cell,fibroblast,fibroblast of cardiac tissue,fibroblast of connective tissue of prostate,fibroblast of lung,mesenchymal stem cell of adipose tissue,pancreatic stellate cell,pulmonary interstitial fibroblast,stromal cell	0.9167545437812805	trachea	0.6951635479927063	0.8823964	True	True	False	False	False	False
Hdac4	4.368549200761892	0.4003695239431649	GABAergic neuron,astrocyte,ependymal cell,glioblast,glutamatergic neuron,leptomeningeal cell,native cell,tanycyte	3.5217981338500977	primary motor cortex	1.3309755325317383	0.9178991	True	True	True	True	False	False
Ndufa10	6.512017821537921	0.1061553465534131	cardiac muscle cell,cell of skeletal muscle,female germ cell,kidney collecting duct epithelial cell,kidney distal convoluted tubule epithelial cell,kidney loop of Henle ascending limb epithelial cell,kidney loop of Henle thick ascending limb epithelial cell,oocyte,oogonial cell	3.270883560180664	ovary	2.5929512977600098	0.6907546	False	False	False	False	False	False
Cops9	4.407902614897622	0.3949678435755606	basal cell of prostate epithelium,female germ cell,fibroblast of connective tissue of prostate,leukocyte,luminal cell of prostate epithelium,oocyte,prostate gland microvascular endothelial cell,seminal vesicle glandular cell,smooth muscle cell of prostate,urethra urothelial cell	4.973995685577393	prostate gland	4.720672607421875	0.92094016	True	True	True	False	False	False
Otos	5.466663242035149	0.2496415327788353	chondrocyte,endothelial cell of lymphatic vessel,hematopoietic precursor cell,kidney cortex artery cell,lung neuroendocrine cell,naive B cell,neuroendocrine cell	0.13791491091251373	trachea	0.059701111167669296	0.8611155	True	False	False	False	False	False
Gpc1	5.808411343425843	0.2027329214044499	Schwann cell,cardiac muscle cell,cardiac neuron,ciliated columnar cell of tracheobronchial tree,fibroblast of lung,glioblast,lung neuroendocrine cell,naive T cell,pulmonary interstitial fibroblast	1.7327905893325806	diencephalon	0.8131732940673828	0.840867	False	False	False	False	False	False
Ankmy1	3.4128502090498074	0.5315495141484738	ependymal cell,glioblast,leptomeningeal cell,native cell,neuron,oligodendrocyte precursor cell,pituitary gland cell,tanycyte	0.11680103838443756	diencephalon,hypothalamus	0.05052603781223297	0.95915604	True	True	True	True	True	False
Dusp28	6.617295281437081	0.091704880163707	GABAergic neuron,cardiac muscle cell,cell of skeletal muscle,ciliated columnar cell of tracheobronchial tree,kidney collecting duct epithelial cell,kidney distal convoluted tubule epithelial cell,kidney loop of Henle ascending limb epithelial cell,kidney loop of Henle thick ascending limb epithelial cell,lung neuroendocrine cell,pancreatic ductal cell	0.3938368260860443	primary motor cortex	0.1947757452726364	0.6643471	False	False	False	False	False	False
Rnpepl1	6.672886953501975	0.0840743238272339	bronchial smooth muscle cell,brush cell,endothelial cell of coronary artery,endothelial cell of lymphatic vessel,epidermal cell,smooth muscle cell of the pulmonary artery,vein endothelial cell	1.2629457712173462	skin of body	0.8968287110328674	0.6163988	False	False	False	False	False	False
Capn10	5.760656232830164	0.2092878251916476	GABAergic neuron,ependymal cell,glioblast,glutamatergic neuron,mural cell,native cell,neuron,pituitary gland cell,tanycyte	0.47155171632766724	diencephalon,hypothalamus	0.43007180094718933	0.7910366	False	False	False	False	False	False
Gpr35	4.750705657868708	0.3479144300957183	classical monocyte,hematopoietic stem cell,intermediate monocyte,kidney cell,monocyte,myeloid cell,myeloid dendritic cell,myeloid leukocyte,non-classical monocyte	0.6048822402954102	adipose tissue,lung	0.20495525002479553	0.8924147	True	True	False	False	False	False
Aqp12	0.7150127974739264	0.9018567848426096	pancreatic acinar cell,pancreatic ductal cell	2.463747024536133	pancreas	0.324764221906662	0.9922594	True	True	True	True	True	True
Kif1a	4.137108363877491	0.4321372740181285	GABAergic neuron,astrocyte,ependymal cell,glioblast,glutamatergic neuron,neuron,oligodendrocyte,pituitary gland cell,tanycyte	3.666591167449951	diencephalon,hypothalamus,primary motor cortex	2.9300906658172607	0.9232711	True	True	True	True	False	False
Agxt	0.1919000261527245	0.9736596524957968	hepatocyte	3.9430792331695557	liver	1.6409389972686768	0.9967618	True	True	True	True	True	True
Mab21l4	4.299229185574525	0.4098844433813663	basal epithelial cell of tracheobronchial tree,brush cell,ciliated columnar cell of tracheobronchial tree,club cell,epidermal cell,keratinocyte stem cell,stem cell of epidermis,type II pneumocyte,urethra urothelial cell	0.2573082745075226	skin of body,urethra	0.2059386819601059	0.9056686	True	True	True	True	False	False
Crocc2	2.668388736277317	0.6337348774829846	ependymal cell,microglial cell,mural cell,neuron,pituitary gland cell,tanycyte	0.22369089722633362	hypothalamus	0.11854799091815948	0.9640947	True	True	True	True	True	True
Sned1	2.485388532834935	0.6588536283693236	ependymal cell,interstitial cell of ovary,leptomeningeal cell,mural cell,pituitary gland cell,tanycyte	3.548530340194702	gonad,hypothalamus,mesonephros	0.3593493700027466	0.9753357	True	True	True	True	True	True
Mterf4	4.947352684657054	0.3209225055758589	Leydig cell,Sertoli cell,leptomeningeal cell,male germ cell,mesenchymal cell,mesothelial cell,native cell,neural progenitor cell,oocyte,oogonial cell,primordial germ cell,supporting cell	0.4181225597858429	mesonephros	0.36557286977767944	0.87569755	True	True	False	False	False	False
Pask	3.62693558870504	0.5021639876910664	female germ cell,male germ cell,native cell,oocyte,oogonial cell,primordial germ cell	0.4560399651527405	mesonephros,ovary	0.22265546023845673	0.9373637	True	True	True	True	False	False
Ppp1r7	6.88018383396235	0.0556205920725653	GABAergic neuron,erythroblast,native cell,neural progenitor cell,oocyte,oogonial cell,thymocyte	0.7450764775276184	diencephalon,ovary	0.5880942344665527	0.5908795	False	False	False	False	False	False
Hdlbp	6.701384478749943	0.0801627312491074	Leydig cell,Sertoli cell,hepatocyte,large intestine goblet cell,luminal cell of prostate epithelium	4.157702445983887	prostate gland	3.2549819946289062	0.72524816	False	False	False	False	False	False
Septin2_ENSMUSG00000026276	4.098420178635299	0.4374476445481216	ependymal cell,glioblast,granulosa cell,interstitial cell of ovary,neural progenitor cell,neuron,ovarian surface epithelial cell,pancreatic A cell,pancreatic D cell,pituitary gland cell,tanycyte,type B pancreatic cell	0.23047569394111633	islet of Langerhans	0.28936299681663513	0.9220475	True	True	True	True	False	False
Farp2	4.442470783755744	0.3902229897130486	astrocyte,ependymal cell,leptomeningeal cell,mural cell,native cell,oligodendrocyte,oligodendrocyte precursor cell,pericyte,pituitary gland cell,tanycyte	1.0226434469223022	hypothalamus,primary motor cortex	0.34093937277793884	0.9079771	True	True	True	False	False	False
Stk25	6.691531248716711	0.0815151933009241	enterocyte of epithelium of large intestine,epithelial cell of large intestine,oocyte,oogonial cell	1.7768088579177856	large intestine,ovary	1.427779197692871	0.68184185	False	False	False	False	False	False
Bok	5.650594559549303	0.224394976447608	basal cell of epidermis,epidermal cell,hepatic stellate cell,keratinocyte stem cell,mesangial cell,neuroendocrine cell,smooth muscle cell of trachea,stem cell of epidermis	3.1707613468170166	skin of body	2.089104175567627	0.8311721	False	False	False	False	False	False
Thap4	5.0913695806283625	0.3011546339272021	epithelial cell of large intestine,kidney collecting duct epithelial cell,kidney collecting duct principal cell,kidney distal convoluted tubule epithelial cell,kidney loop of Henle ascending limb epithelial cell,kidney loop of Henle thick ascending limb epithelial cell	2.1997570991516113	kidney,large intestine	1.059049367904663	0.85033983	True	True	False	False	False	False
Atg4b	6.717172486099148	0.0779956570265848	erythroblast,granulocytopoietic cell,microglial cell,oocyte	1.3522975444793701	None	0.487793505191803	0.7630295	False	False	False	False	False	False
Dtymk	5.654133962504059	0.2239091552330163	Leydig cell,erythroblast,female germ cell,male germ cell,megakaryocyte-erythroid progenitor cell,naive T cell,oogonial cell,primordial germ cell,thymocyte	4.076037883758545	ovary	2.335658311843872	0.8213441	False	False	False	False	False	False
Ing5	6.836301428698799	0.0616439253004736	Leydig cell,granulosa cell,male germ cell,mesothelial cell,neural progenitor cell,ovarian surface epithelial cell,primordial germ cell	0.3726966381072998	gonad,mesonephros	0.2907046675682068	0.61866736	False	False	False	False	False	False
D2hgdh	6.273035545413187	0.1389582404699629	Sertoli cell,brush cell,ependymal cell,leptomeningeal cell,microglial cell,mural cell,native cell,oligodendrocyte,pituitary gland cell,tanycyte	0.27032774686813354	hypothalamus	0.13795790076255798	0.7010924	False	False	False	False	False	False
Gal3st2	2.730232837614329	0.625246107820152	enterocyte of epithelium of large intestine,epithelial cell of large intestine,fibroblast of cardiac tissue,intestinal crypt stem cell,large intestine goblet cell	1.0570380687713623	large intestine	0.8006667494773865	0.9580923	True	True	True	True	True	True
Gal3st2c	1.582267217231374	0.7828167656776986	female germ cell,oocyte,oogonial cell	0.07589089870452881	ovary	0.033462196588516235	0.9806842	True	True	True	True	True	True
Neu4	0.1856938387158579	0.9745115186317252	oligodendrocyte precursor cell	3.034543037414551	hypothalamus	0.1337752491235733	0.9967961	True	True	True	True	True	True
Pdcd1	3.572455956460624	0.5096419045730424	DN4 thymocyte,T cell,double negative thymocyte,immature NK T cell,mature NK T cell,natural killer cell,regulatory T cell	1.0696320533752441	thymus	0.3748880922794342	0.9404221	True	True	True	True	False	False
Fam174a	6.677111535337769	0.0834944544241615	GABAergic neuron,Kupffer cell,alveolar macrophage,classical monocyte,intermediate monocyte,lung macrophage,myeloid leukocyte,non-classical monocyte	2.3659112453460693	lung	1.6461894512176514	0.618795	False	False	False	False	False	False
St8sia4	5.174086356387339	0.2898008646672401	endothelial cell,hematopoietic stem cell,leptomeningeal cell,non-classical monocyte,pericyte,precursor B cell	2.2293312549591064	diencephalon	0.8384650945663452	0.8963454	True	True	False	False	False	False
Slco4c1	4.200571337907075	0.4234262966248318	basal cell of prostate epithelium,fibroblast of connective tissue of prostate,luminal cell of prostate epithelium,prostate gland microvascular endothelial cell,seminal vesicle glandular cell,urethra urothelial cell	0.8967609405517578	prostate gland,urethra	0.5971913933753967	0.92851937	True	True	True	True	False	False
Slco6c1	3.713749335172869	0.4902478650310071	astrocyte,ependymal cell,glutamatergic neuron,leptomeningeal cell,native cell,neuron,oligodendrocyte,oligodendrocyte precursor cell,pituitary gland cell,tanycyte	0.02909695915877819	hypothalamus,primary motor cortex	0.017777536064386368	0.9406388	True	True	True	True	False	False
Macir	6.17889912163692	0.1518794795379369	erythroblast,granulocytopoietic cell,immature B cell,kidney cell,mast cell,neutrophil,non-classical monocyte,oligodendrocyte	1.7339396476745605	bone marrow	0.964985728263855	0.7609836	False	False	False	False	False	False
Ppip5k2	5.448676264512011	0.2521104393652923	GABAergic neuron,ependymal cell,glioblast,glutamatergic neuron,mesothelial cell,microglial cell,native cell,neural progenitor cell,neuron,oligodendrocyte,oligodendrocyte precursor cell,pituitary gland cell	1.044399380683899	diencephalon	1.478100061416626	0.8302754	False	False	False	False	False	False
Gin1	5.342872881666514	0.2666330943494698	astrocyte,ependymal cell,leptomeningeal cell,microglial cell,mural cell,native cell,neuron,oligodendrocyte precursor cell,oocyte,oogonial cell,pericyte,pituitary gland cell,tanycyte	0.6253613233566284	hypothalamus,ovary,primary motor cortex	0.4464765191078186	0.81588304	False	False	False	False	False	False
Pam	4.973807743943374	0.3172912634712257	cardiac muscle cell,cardiac neuron,chondrocyte,neuroendocrine cell,smooth muscle cell,smooth muscle cell of prostate,smooth muscle cell of trachea	19.178377151489258	trachea	6.76301383972168	0.904712	True	True	True	False	False	False
Slco6d1	3.4614982535687666	0.5248720455533965	astrocyte,ependymal cell,leptomeningeal cell,mural cell,native cell,pericyte,tanycyte	0.046287890523672104	hypothalamus,primary motor cortex	0.013356734998524189	0.9386872	True	True	True	True	False	False
Cntnap5b	1.612152986437106	0.7787146216494175	GABAergic neuron,glutamatergic neuron,neuron,oligodendrocyte precursor cell	4.066697120666504	hypothalamus	3.58052659034729	0.98838913	True	True	True	True	True	True
Cdh20	2.1337115290446294	0.7071250886436511	astrocyte,native cell,oligodendrocyte,oligodendrocyte precursor cell	9.796417236328125	hypothalamus,primary motor cortex	1.6051453351974487	0.9808031	True	True	True	True	True	True
Rnf152	5.154570797063333	0.2924795855858297	enterocyte of epithelium of large intestine,epithelial cell of large intestine,glioblast,kidney collecting duct epithelial cell,kidney collecting duct principal cell,kidney distal convoluted tubule epithelial cell,kidney loop of Henle ascending limb epithelial cell,kidney loop of Henle thick ascending limb epithelial cell,pericyte	1.647051215171814	diencephalon	2.1032097339630127	0.85661364	True	True	False	False	False	False
Pign	4.709467657844824	0.3535747901945906	astrocyte,ependymal cell,leptomeningeal cell,macrophage,microglial cell,mural cell,native cell,oligodendrocyte,oligodendrocyte precursor cell,pericyte,pituitary gland cell,tanycyte	1.1311886310577393	hypothalamus,primary motor cortex	0.5156099796295166	0.8594055	True	True	False	False	False	False
Relch	4.334679625431574	0.4050184883123015	astrocyte,ependymal cell,glioblast,leptomeningeal cell,microglial cell,mural cell,native cell,neuron,oligodendrocyte,oligodendrocyte precursor cell,pericyte,pituitary gland cell,tanycyte	1.9300706386566162	diencephalon,hypothalamus,primary motor cortex	1.2880337238311768	0.9120866	True	True	True	True	False	False
Tnfrsf11a	2.636340629202287	0.6381338256964486	large intestine goblet cell,macrophage,microglial cell	1.7213484048843384	large intestine,primary motor cortex	0.3677407503128052	0.96353	True	True	True	True	True	True
Zcchc2	6.450186618899724	0.11464234573077	ependymal cell,macrophage,microglial cell,oligodendrocyte,oocyte,oogonial cell,pituitary gland cell,tanycyte	0.43471887707710266	ovary,pancreas	0.2851705849170685	0.70500714	False	False	False	False	False	False
Phlpp1	1.5127839905083382	0.7923540876587885	astrocyte,oligodendrocyte	23.142534255981445	hypothalamus,primary motor cortex	2.4015204906463623	0.9819366	True	True	True	True	True	True
Bcl2	5.060681684339007	0.3053668785456122	CD4-positive, alpha-beta T cell,CD8-positive, alpha-beta T cell,DN4 thymocyte,T cell,double negative thymocyte,mature NK T cell,mural cell,natural killer cell,regulatory T cell	6.654338359832764	spleen,thymus	2.8292598724365234	0.8429088	False	True	False	False	False	False
Kdsr	6.683565012328745	0.0826086451308507	bronchial smooth muscle cell,ciliated columnar cell of tracheobronchial tree,endothelial cell of lymphatic vessel,smooth muscle cell of the pulmonary artery,type II pneumocyte,vein endothelial cell	0.9625976085662842	None	0.44749823212623596	0.65148836	False	False	False	False	False	False
Vps4b	7.122089127221148	0.0224164825406997	alveolar macrophage,ciliated columnar cell of tracheobronchial tree,enterocyte of epithelium of large intestine,granulosa cell,hematopoietic stem cell,oligodendrocyte	0.9692139029502869	large intestine	0.8811465501785278	0.39805225	False	False	False	False	False	False
Serpinb5	2.788584143294968	0.6172367620177246	basal cell,basal cell of epidermis,epidermal cell,keratinocyte,keratinocyte stem cell,stem cell of epidermis	10.819687843322754	skin of body,tongue	7.146289348602295	0.9633372	True	True	True	True	True	True
Serpinb12	0.2418991448790306	0.9667967343995444	keratinocyte	4.545605659484863	tongue	2.753973960876465	0.99661523	True	True	True	True	True	True
Serpinb13	1.7584665387280372	0.7586315091601552	keratinocyte	0.10772335529327393	tongue	0.06553111970424652	0.97519493	True	True	True	True	True	True
Serpinb3a	0.2960491078795734	0.959364068175524	basal cell of epidermis,keratinocyte	7.681612491607666	tongue	5.006115913391113	0.9973341	True	True	True	True	True	True
Serpinb3b	1.84857168916808	0.746263605819588	basal cell of epidermis,epidermal cell,keratinocyte	0.44650593400001526	tongue	0.3647455871105194	0.97513753	True	True	True	True	True	True
Serpinb3c	0.4252799459277719	0.9416257423884296	keratinocyte	1.3565090894699097	tongue	0.82527095079422	0.99361926	True	True	True	True	True	True
Serpinb11	0.6830427275267253	0.9062450216189444	epidermal cell,keratinocyte stem cell	4.63087272644043	skin of body	2.7021353244781494	0.9917465	True	True	True	True	True	True
Serpinb7	2.201363484501278	0.6978391283871954	epidermal cell,keratinocyte stem cell,stem cell of epidermis	0.9151595234870911	skin of body	0.6816942095756531	0.9694901	True	True	True	True	True	True
Serpinb2	2.7200463052037245	0.6266443192166664	Langerhans cell,basal cell of epidermis,epidermal cell,keratinocyte,stem cell of epidermis	4.5155415534973145	skin of body	3.935807466506958	0.96331954	True	True	True	True	True	True
Serpinb8	4.152116601887685	0.4300772315442434	mast cell,mesangial cell,neuroendocrine cell,smooth muscle cell,smooth muscle cell of trachea,stem cell of epidermis	2.581674098968506	skin of body,trachea	0.5231895446777344	0.91222435	True	True	True	True	False	False
Cdh7	2.199030539842324	0.6981593501936062	GABAergic neuron,glutamatergic neuron,neuron	1.1737295389175415	hypothalamus	1.0273504257202148	0.97133523	True	True	True	True	True	True
Cdh19	1.262273459322293	0.8267393588710575	astrocyte,oligodendrocyte	7.005504608154297	hypothalamus,primary motor cortex	0.5884085297584534	0.9889875	True	True	True	True	True	True
Dsel	5.978451278264505	0.1793931071113665	adventitial cell,fibroblast of cardiac tissue,fibroblast of lung,glioblast,interstitial cell of ovary,mesenchymal stem cell of adipose tissue,neuron,pancreatic stellate cell,pulmonary interstitial fibroblast	0.483710378408432	hypothalamus	0.3770477771759033	0.7372754	False	False	False	False	False	False
Cntnap5a	1.7579282330308366	0.7587053974206835	GABAergic neuron,neuron,pancreatic D cell,type B pancreatic cell	22.799816131591797	islet of Langerhans	28.02191925048828	0.9849603	True	True	True	True	True	True
Gm29106	3.782773540200752	0.4807735487263869	GABAergic neuron,astrocyte,ependymal cell,leptomeningeal cell,native cell,pituitary gland cell,tanycyte	0.021415527909994125	primary motor cortex	0.005981770344078541	0.94331646	True	True	True	True	False	False
Tsn	6.604931104701252	0.0934019967215022	erythroblast,female germ cell,glioblast,interstitial cell of ovary,neural progenitor cell,oocyte,oogonial cell,primordial germ cell	4.376672267913818	diencephalon,ovary	3.079294204711914	0.7545204	False	False	False	False	False	False
Nifk	4.756224237169594	0.3471569455897019	Leydig cell,female germ cell,glioblast,granulosa cell,interstitial cell of ovary,male germ cell,mesenchymal cell,mesothelial cell,neural progenitor cell,oocyte,oogonial cell,ovarian surface epithelial cell,primordial germ cell,supporting cell	0.8230432868003845	diencephalon,gonad	0.5926393866539001	0.8946238	True	True	False	False	False	False
Clasp1	4.954474142263981	0.3199450087413684	astrocyte,ependymal cell,glioblast,glutamatergic neuron,leptomeningeal cell,mural cell,native cell,neural progenitor cell,neuron,oligodendrocyte precursor cell,pericyte,pituitary gland cell,tanycyte	2.221169948577881	diencephalon,hypothalamus,primary motor cortex	1.9324058294296265	0.8321786	False	True	False	False	False	False
Tfcp2l1	3.244422439580333	0.5546680413635405	kidney collecting duct epithelial cell,kidney collecting duct principal cell,kidney distal convoluted tubule epithelial cell,kidney loop of Henle ascending limb epithelial cell,kidney loop of Henle thick ascending limb epithelial cell	6.770218849182129	kidney,large intestine,urethra	1.4818828105926514	0.9480762	True	True	True	True	False	True
Gli2	1.877496763286092	0.7422933275495531	astrocyte,ependymal cell,leptomeningeal cell,oligodendrocyte,tanycyte	3.5845115184783936	mesonephros	0.3786698579788208	0.9796147	True	True	True	True	True	True
Inhbb	4.818488836087965	0.3386104581003543	Sertoli cell,endothelial cell of coronary artery,endothelial cell of hepatic sinusoid,hepatic stellate cell,supporting cell	1.7180951833724976	heart	0.4688912034034729	0.9033948	True	True	True	False	False	False
Ralb	6.298031503889587	0.1355272756823655	bronchial smooth muscle cell,endocardial cell,endothelial cell,endothelial cell of coronary artery,endothelial cell of lymphatic vessel,fenestrated cell,kidney capillary endothelial cell,kidney cortex artery cell,microglial cell,smooth muscle cell of the pulmonary artery,vein endothelial cell	1.7689825296401978	heart	0.975847065448761	0.7213772	False	False	False	False	False	False
Tmem185b	6.82582493353884	0.0630819372104867	Sertoli cell,basal cell,bronchial smooth muscle cell,ciliated columnar cell of tracheobronchial tree,endothelial cell of lymphatic vessel	0.39777672290802	mesonephros	0.3103225529193878	0.5612083	False	False	False	False	False	False
Epb41l5	4.514118756105191	0.3803885330561537	Sertoli cell,astrocyte,ependymal cell,glioblast,granulosa cell,leptomeningeal cell,native cell,oocyte,oogonial cell,ovarian surface epithelial cell,pituitary gland cell,supporting cell,tanycyte	1.2379356622695923	ovary	0.7002071142196655	0.90106636	True	True	True	False	False	False
Ptpn4	3.6408740946268656	0.5002507774793172	GABAergic neuron,astrocyte,ependymal cell,glutamatergic neuron,mural cell,native cell,neuron,oligodendrocyte precursor cell,pericyte,pituitary gland cell,tanycyte	3.5394928455352783	hypothalamus,primary motor cortex	1.743699073791504	0.9420453	True	True	True	True	False	False
Tmem177	6.580797811201579	0.0967145514404702	DN3 thymocyte,ciliated columnar cell of tracheobronchial tree,immature T cell,lung neuroendocrine cell,male germ cell,native cell,oogonial cell,primordial germ cell,thymocyte	0.14405179023742676	ovary	0.11466348171234131	0.6117832	False	False	False	False	False	False
Cfap221	2.5379111744951826	0.6516443295437537	ependymal cell,mural cell,native cell,pituitary gland cell,tanycyte	0.09258376806974411	hypothalamus,primary motor cortex	0.016804849728941917	0.96650344	True	True	True	True	True	True
Sctr	3.819434049989272	0.475741498513208	astrocyte,ependymal cell,mural cell,pancreatic ductal cell,pituitary gland cell,tanycyte	0.21275562047958374	pancreas	0.05572160333395004	0.92180115	True	True	True	True	False	False
Tmem37	4.475714342236921	0.3856599529056767	Kupffer cell,brush cell,epithelial cell of proximal tubule,hepatocyte,kidney proximal convoluted tubule epithelial cell,kidney proximal straight tubule epithelial cell	3.143258571624756	kidney,liver	1.6204326152801514	0.8956553	True	True	False	False	False	False
Dbi	4.59589925831287	0.3691632774352703	brush cell,epithelial cell of proximal tubule,hepatocyte,kidney proximal convoluted tubule epithelial cell,kidney proximal straight tubule epithelial cell	47.12007141113281	kidney,large intestine,liver	17.778404235839844	0.8921742	True	True	False	False	False	False
3110009E18Rik	6.304731260036599	0.134607661919701	DN3 thymocyte,double negative thymocyte,immature T cell,leptomeningeal cell,male germ cell,native cell,primordial germ cell,thymocyte	0.3050423860549927	thymus	0.22149810194969177	0.71514153	False	False	False	False	False	False
Steap3	4.903487477658589	0.326943478156466	adventitial cell,erythroblast,fibroblast of cardiac tissue,fibroblast of lung,leptomeningeal cell,mesenchymal stem cell,mesenchymal stem cell of adipose tissue,pancreatic stellate cell,stromal cell	1.2345279455184937	adipose tissue,limb muscle	0.45431557297706604	0.8661647	True	True	False	False	False	False
C1ql2	3.336821838582886	0.5419852276729901	Sertoli cell,ependymal cell,glioblast,native cell,neural progenitor cell,neuron,oligodendrocyte precursor cell	0.21458834409713745	diencephalon,hypothalamus	0.19184155762195587	0.9487087	True	True	True	True	False	False
Marco	2.6212976506966186	0.6401986366778822	Kupffer cell,alveolar macrophage,lung macrophage,myeloid leukocyte	5.281006336212158	liver	2.07850980758667	0.9686494	True	True	True	True	True	True
En1	1.9797432009464453	0.7282589016402146	basal cell,mesenchymal stem cell,mesenchymal stem cell of adipose tissue,skeletal muscle satellite cell,stromal cell	0.9741373062133789	limb muscle,mammary gland	0.22744564712047577	0.9786584	True	True	True	True	True	True
Insig2	6.249963728834639	0.1421250960374995	ciliated columnar cell of tracheobronchial tree,duct epithelial cell,hepatic stellate cell,hepatocyte	2.73421573638916	liver	1.459318995475769	0.8250441	False	False	False	False	False	False
Ccdc93	5.159927368707106	0.2917443383773909	ependymal cell,macrophage,microglial cell,mural cell,native cell,pituitary gland cell,tanycyte	1.1033788919448853	hypothalamus,primary motor cortex	0.39156755805015564	0.87842685	True	True	False	False	False	False
Htr5b	2.8825344818430008	0.60434106515355	glutamatergic neuron,native cell,oligodendrocyte precursor cell,oocyte,pituitary gland cell	0.04879892244935036	primary motor cortex	0.018649131059646606	0.96227694	True	True	True	True	True	True
Ddx18	6.560409611907095	0.0995130516031241	DN3 thymocyte,double negative thymocyte,female germ cell,male germ cell,neural progenitor cell,oocyte,oogonial cell,primordial germ cell	1.804083228111267	ovary	1.4134622812271118	0.70811146	False	False	False	False	False	False
Dpp10	2.3531625954241293	0.6770030638347351	GABAergic neuron,glutamatergic neuron,neuron,oligodendrocyte precursor cell	12.662440299987793	hypothalamus,primary motor cortex	11.336517333984375	0.97738767	True	True	True	True	True	True
Actr3	6.149983334582053	0.1558484830584291	immature NK T cell,kidney cell,monocyte,myeloid leukocyte,neutrophil,non-classical monocyte,proerythroblast,promonocyte	11.421385765075684	bone marrow,spleen	7.2910380363464355	0.72554415	False	False	False	False	False	False
Slc35f5	5.938093829413039	0.1849326020684163	bladder urothelial cell,enterocyte of epithelium of large intestine,kidney collecting duct principal cell,large intestine goblet cell	2.088996648788452	bladder lumen,large intestine	1.492813229560852	0.8460983	False	False	False	False	False	False
Gpr39	4.968771060030206	0.3179826026398619	bladder cell,bladder urothelial cell,cardiac neuron,ciliated columnar cell of tracheobronchial tree,enterocyte of epithelium of large intestine,fibroblast of cardiac tissue,kidney collecting duct principal cell,pancreatic ductal cell,podocyte (sensu Diptera)	0.30425918102264404	bladder lumen,large intestine	0.2625342905521393	0.8804407	True	True	False	False	False	False
Lypd1	4.348331952222366	0.4031445592716446	GABAergic neuron,endocardial cell,glioblast,glutamatergic neuron,native cell,neuron,oligodendrocyte precursor cell	0.6002283096313477	diencephalon,hypothalamus,primary motor cortex	0.5630868077278137	0.9066692	True	True	True	True	False	False
Nckap5	2.7507304178747614	0.6224325939406625	astrocyte,ependymal cell,native cell,oligodendrocyte precursor cell,pituitary gland cell,tanycyte	8.624372482299805	hypothalamus	1.6817256212234497	0.9641974	True	True	True	True	True	True
Mgat5	3.5765938590403823	0.5090739328323681	astrocyte,ependymal cell,glutamatergic neuron,macrophage,microglial cell,oligodendrocyte,pituitary gland cell,tanycyte	4.595587253570557	hypothalamus,primary motor cortex	1.7429760694503784	0.94919986	True	True	True	True	False	False
Tmem163	2.4620984702724424	0.6620504405511127	neuron,oligodendrocyte,oligodendrocyte precursor cell	3.232794761657715	hypothalamus	2.1179704666137695	0.9675353	True	True	True	True	True	True
Acmsd	2.262340105347338	0.6894694297742363	epithelial cell of proximal tubule,kidney proximal convoluted tubule epithelial cell,kidney proximal straight tubule epithelial cell	0.3975119888782501	kidney	0.12643522024154663	0.96634775	True	True	True	True	True	True
Ccnt2	4.652422388414837	0.3614048684409631	ependymal cell,glioblast,leptomeningeal cell,microglial cell,mural cell,native cell,neuron,oligodendrocyte,oligodendrocyte precursor cell,pericyte,pituitary gland cell,tanycyte	3.2551791667938232	hypothalamus	2.752711772918701	0.8783054	True	True	False	False	False	False
Map3k19	2.398503069601695	0.6707795949286289	astrocyte,ependymal cell,pituitary gland cell,tanycyte	0.7738737463951111	hypothalamus,primary motor cortex	0.1961117833852768	0.97580725	True	True	True	True	True	True
Rab3gap1	5.138715028549687	0.2946559607587192	astrocyte,ependymal cell,leptomeningeal cell,macrophage,microglial cell,mural cell,native cell,neuron,pituitary gland cell,tanycyte	2.139944076538086	hypothalamus	1.8395500183105469	0.8356208	False	True	False	False	False	False
Zranb3	4.630251760926811	0.3644480260899156	astrocyte,ependymal cell,leptomeningeal cell,male germ cell,mural cell,native cell,oligodendrocyte,oligodendrocyte precursor cell,pericyte,pituitary gland cell,tanycyte	0.6078707575798035	hypothalamus,primary motor cortex	0.24184507131576538	0.89334714	True	True	False	False	False	False
R3hdm1	3.728932651521641	0.4881637911675954	glutamatergic neuron,native cell,neuron,oligodendrocyte,pituitary gland cell	10.99776554107666	primary motor cortex	9.180074691772461	0.94573885	True	True	True	True	False	False
Ubxn4	6.910653656250411	0.0514382804619346	female germ cell,late pro-B cell,microglial cell,oocyte,oogonial cell,plasma cell	4.075854778289795	ovary	3.17403244972229	0.683176	False	False	False	False	False	False
Lct	2.0725983539737847	0.7155135307961817	luminal cell of prostate epithelium,seminal vesicle glandular cell	0.3777220547199249	prostate gland	0.2803066670894623	0.96990407	True	True	True	True	True	True
Mcm6	4.753093464993287	0.3475866778244165	Leydig cell,erythroblast,male germ cell,megakaryocyte-erythroid progenitor cell,primordial germ cell,thymocyte	5.162109375	mesonephros	1.8996037244796753	0.89462703	True	True	False	False	False	False
Dars	6.432061023359991	0.1171302791344748	double negative thymocyte,female germ cell,male germ cell,naive T cell,oocyte,oogonial cell,primordial germ cell,thymocyte	2.3045170307159424	ovary	1.5427902936935425	0.74129134	False	False	False	False	False	False
Cxcr4	5.068970216214689	0.3042291881852608	blood cell,hematopoietic stem cell,kidney cell,mast cell,myeloid cell,neutrophil,non-classical monocyte	3.1286461353302	adipose tissue	1.160936951637268	0.8844378	True	True	False	False	False	False
Thsd7b	2.601069051302136	0.6429752300335807	GABAergic neuron,ependymal cell,native cell,neuron,oligodendrocyte precursor cell,pituitary gland cell,tanycyte	3.229520559310913	hypothalamus	2.8970232009887695	0.9684859	True	True	True	True	True	True
Cd55	4.957050098408604	0.3195914309885914	B cell,bladder urothelial cell,bronchial smooth muscle cell,endothelial cell of hepatic sinusoid,hepatic stellate cell,professional antigen presenting cell,smooth muscle cell of the pulmonary artery,vein endothelial cell	3.6369574069976807	bladder lumen,spleen	2.0769009590148926	0.86169446	True	True	False	False	False	False
Zp3r	3.621415633542946	0.5029216610488669	ependymal cell,glutamatergic neuron,leptomeningeal cell,native cell,neuron,oligodendrocyte precursor cell,pituitary gland cell,tanycyte	0.030460018664598465	hypothalamus,primary motor cortex	0.011895299889147282	0.9434399	True	True	True	True	False	False
C4bp	0.3717602348491474	0.9489718997412878	duct epithelial cell,hepatocyte	6.557474613189697	liver	2.7709357738494873	0.9950142	True	True	True	True	True	True
Gm29427	3.586198058195165	0.5077556529534732	GABAergic neuron,astrocyte,ependymal cell,glutamatergic neuron,leptomeningeal cell,mural cell,native cell,pituitary gland cell,tanycyte	0.08044145256280899	primary motor cortex	0.038568925112485886	0.9425537	True	True	True	True	False	False
Pfkfb2	6.001499705202535	0.1762294620241596	alveolar macrophage,basal epithelial cell of tracheobronchial tree,cardiac muscle cell,ciliated columnar cell of tracheobronchial tree,epithelial cell,glutamatergic neuron,native cell,type B pancreatic cell,type II pneumocyte	0.7770019173622131	pancreas	1.19490647315979	0.76165634	False	False	False	False	False	False
Yod1	5.01891500964637	0.3110998049425242	chondrocyte,fibroblast,neuroendocrine cell,smooth muscle cell of prostate,smooth muscle cell of trachea	1.8484389781951904	trachea	1.1902811527252197	0.86314756	True	True	False	False	False	False
AA986860	5.083972262849452	0.302169995544404	basal epithelial cell of tracheobronchial tree,bladder urothelial cell,enterocyte of epithelium of large intestine,hematopoietic stem cell,kidney collecting duct principal cell,large intestine goblet cell,pancreatic ductal cell,type II pneumocyte,urethra urothelial cell	0.8980076313018799	large intestine,urethra	0.5565094947814941	0.87917817	True	True	False	False	False	False
Pigr	2.78405790388956	0.6178580371744606	brush cell,epithelial cell of large intestine,hepatocyte,intestinal crypt stem cell,large intestine goblet cell	25.316347122192383	large intestine	10.122990608215332	0.9699349	True	True	True	True	True	True
Fcmr	1.5555151439070134	0.7864887761612239	leukocyte,prostate gland microvascular endothelial cell	0.24170488119125366	prostate gland,urethra	0.03964010626077652	0.979037	True	True	True	True	True	True
Il24	0.5315026654717363	0.92704552892143	basal cell,luminal epithelial cell of mammary gland	2.01796555519104	mammary gland	0.37595123052597046	0.99156374	True	True	True	True	True	True
Il10	4.358073737497838	0.40180739421434	Kupffer cell,Langerhans cell,blood cell,hematopoietic stem cell,leukocyte,myeloid cell,myeloid leukocyte,plasma cell	1.8790723085403442	adipose tissue,liver	0.5144666433334351	0.91892475	True	True	True	True	False	False
Mapkapk2	6.338241735591915	0.1300079878662142	Sertoli cell,alveolar macrophage,classical monocyte,intermediate monocyte,lung macrophage,monocyte,myeloid cell,non-classical monocyte	2.414027690887451	mesonephros	1.4458644390106201	0.7529552	False	False	False	False	False	False
Dyrk3	4.923010260253932	0.3242637657660099	erythroblast,erythrocyte,granulocyte,granulocytopoietic cell,immature B cell,lymphocyte,mast cell	1.26040518283844	bone marrow	0.5952132344245911	0.8839271	True	True	False	False	False	False
Eif2d	6.523453291959091	0.104585704949884	ependymal cell,female germ cell,male germ cell,neuron,oocyte,oogonial cell,pituitary gland cell,primordial germ cell,tanycyte	1.015351414680481	hypothalamus,ovary,tongue	0.5186477899551392	0.750743	False	False	False	False	False	False
Rassf5	5.530587129569045	0.2408672900378656	CD4-positive, alpha-beta T cell,DN3 thymocyte,DN4 thymocyte,alveolar macrophage,double negative thymocyte,immature T cell,kidney cell,mature NK T cell,natural killer cell,neutrophil,non-classical monocyte,regulatory T cell	1.6086180210113525	spleen,thymus	1.0941087007522583	0.7986776	False	False	False	False	False	False
Ikbke	5.829357454439727	0.1998578418433444	DN4 thymocyte,Kupffer cell,double negative thymocyte,duct epithelial cell,hematopoietic stem cell,immature T cell,mature NK T cell,natural killer cell	0.46497803926467896	liver,thymus	0.2690504193305969	0.7667856	False	False	False	False	False	False
Srgap2	2.0835027419690904	0.7140167859813142	macrophage,microglial cell	17.17853546142578	hypothalamus,primary motor cortex	2.5795164108276367	0.967558	True	True	True	True	True	True
Fam72a	5.647833894037652	0.2247739075524004	female germ cell,native cell,oocyte,oogonial cell,thymocyte	0.2642765939235687	ovary	0.16921164095401764	0.861528	True	False	False	False	False	False
Ctse	1.6235124405265946	0.7771554141069598	erythroblast,granulocytopoietic cell,lymphocyte	24.582944869995117	bladder lumen,bone marrow	4.968881130218506	0.9829917	True	True	True	True	True	True
Rab7b	3.617731421196163	0.5034273589137349	basal cell of prostate epithelium,fibroblast,fibroblast of connective tissue of prostate,leptomeningeal cell,leukocyte,ovarian surface epithelial cell,prostate gland microvascular endothelial cell,smooth muscle cell of prostate	0.40260323882102966	gonad,urethra	0.13884778320789337	0.94932103	True	True	True	True	False	False
Slc26a9	4.46981189765931	0.3864701270594562	alveolar macrophage,ciliated columnar cell of tracheobronchial tree,club cell,keratinocyte,type II pneumocyte	0.07275407016277313	tongue	0.024923427030444145	0.91124463	True	True	True	False	False	False
Pm20d1	3.550564628797598	0.512646725309823	brush cell,epithelial cell of proximal tubule,hepatocyte,kidney collecting duct epithelial cell,kidney distal convoluted tubule epithelial cell,kidney loop of Henle ascending limb epithelial cell,kidney loop of Henle thick ascending limb epithelial cell,kidney proximal convoluted tubule epithelial cell,kidney proximal straight tubule epithelial cell	0.6623536348342896	kidney,liver	0.15853549540042877	0.9500943	True	True	True	True	True	False
Slc41a1	5.197136159186576	0.2866370307282491	Schwann cell,astrocyte,chondrocyte,leptomeningeal cell,mesenchymal stem cell,neuroendocrine cell,skeletal muscle satellite cell,smooth muscle cell,smooth muscle cell of trachea	1.4752956628799438	limb muscle,trachea	0.9069724678993225	0.8464186	False	True	False	False	False	False
Rab29	4.033993413830281	0.4462909126161789	astrocyte,ependymal cell,leptomeningeal cell,mural cell,native cell,pericyte,tanycyte	0.3095798194408417	mesonephros,urethra	0.06732311844825745	0.9326465	True	True	True	True	False	False
Nucks1	6.32630889134445	0.1316458993896948	glioblast,immature NK T cell,mesenchymal cell,mesothelial cell,neural progenitor cell,stem cell of epidermis,thymocyte	6.508446216583252	diencephalon,mesonephros	3.6361277103424072	0.79430604	False	False	False	False	False	False
Slc45a3	6.089400725989121	0.164164099241717	endocardial cell,epithelial cell,kidney collecting duct principal cell,kidney cortex artery cell,kidney loop of Henle thick ascending limb epithelial cell,luminal cell of prostate epithelium,mesangial cell,podocyte (sensu Diptera)	0.6596596837043762	prostate gland	0.5352864861488342	0.75487936	False	False	False	False	False	False
Elk4	5.233597169100095	0.2816323640237643	endothelial cell,fibroblast of connective tissue of prostate,glioblast,leptomeningeal cell,macrophage,microglial cell,mural cell,native cell,pericyte,prostate gland microvascular endothelial cell,smooth muscle cell of prostate,urethra urothelial cell	0.7035253643989563	urethra	0.384081095457077	0.8387259	False	False	False	False	False	False
Mfsd4a	4.153723607777347	0.429856652660417	GABAergic neuron,glutamatergic neuron,leptomeningeal cell,mural cell,native cell,pericyte	0.9453096985816956	primary motor cortex	0.9073314070701599	0.9272591	True	True	True	True	False	False
Cdk18	5.940555933042791	0.1845946518007731	bladder urothelial cell,ciliated columnar cell of tracheobronchial tree,enterocyte of epithelium of large intestine,kidney collecting duct epithelial cell,kidney collecting duct principal cell,kidney proximal convoluted tubule epithelial cell,kidney proximal straight tubule epithelial cell,luminal epithelial cell of mammary gland,oligodendrocyte,podocyte (sensu Diptera)	0.5865753889083862	large intestine	0.3089134097099304	0.80647093	False	False	False	False	False	False
Lemd1	3.206419433219178	0.5598843637050529	ependymal cell,glioblast,glutamatergic neuron,neural progenitor cell,neuron,pituitary gland cell	0.382627934217453	diencephalon,hypothalamus	0.3396705389022827	0.95357037	True	True	True	True	True	True
Klhdc8a	4.145181917439595	0.4310290917490423	kidney collecting duct epithelial cell,kidney collecting duct principal cell,kidney cortex artery cell,kidney distal convoluted tubule epithelial cell,kidney loop of Henle ascending limb epithelial cell,kidney loop of Henle thick ascending limb epithelial cell,lung neuroendocrine cell,podocyte (sensu Diptera)	1.0943814516067505	kidney	0.28681740164756775	0.91680336	True	True	True	True	False	False
Nuak2	5.359379088565722	0.2643674394956481	brush cell,epithelial cell of proximal tubule,kidney cell,kidney collecting duct epithelial cell,kidney collecting duct principal cell,kidney distal convoluted tubule epithelial cell,kidney loop of Henle ascending limb epithelial cell,kidney loop of Henle thick ascending limb epithelial cell,kidney proximal convoluted tubule epithelial cell,kidney proximal straight tubule epithelial cell,non-clas…	1.8224196434020996	kidney	1.119732141494751	0.8140314	False	False	False	False	False	False
Tmcc2	3.0455217521350813	0.5819693051057522	erythroblast,granulocyte,immature B cell,lymphocyte	20.095293045043945	bone marrow	7.934290885925293	0.95602655	True	True	True	True	True	True
Dstyk	5.887739373032219	0.1918442940887209	astrocyte,ependymal cell,leptomeningeal cell,microglial cell,mural cell,native cell,oligodendrocyte,oligodendrocyte precursor cell,pericyte,pituitary gland cell,tanycyte	1.4117727279663086	hypothalamus,primary motor cortex	0.714638888835907	0.78928447	False	False	False	False	False	False
Rbbp5	6.41678827603277	0.1192266283638529	GABAergic neuron,astrocyte,ependymal cell,glioblast,glutamatergic neuron,male germ cell,native cell,oligodendrocyte,pituitary gland cell,primordial germ cell	0.4630553722381592	primary motor cortex	0.2823699414730072	0.7489	False	False	False	False	False	False
Tmem81	6.504348771170647	0.1072080063979745	ciliated columnar cell of tracheobronchial tree,duct epithelial cell,kidney collecting duct principal cell,oligodendrocyte	0.07717571407556534	None	0.02470790594816208	0.79494625	False	False	False	False	False	False
Cntn2	2.136373476514684	0.7067597076543677	glioblast,oligodendrocyte	3.114901542663574	diencephalon	1.278033971786499	0.97096103	True	True	True	True	True	True
Nfasc	1.3672281077857833	0.8123332018311953	oligodendrocyte,oligodendrocyte precursor cell	11.137360572814941	hypothalamus,primary motor cortex	2.3525819778442383	0.9847438	True	True	True	True	True	True
Lrrn2	5.035248201998811	0.3088578982005527	GABAergic neuron,ependymal cell,glioblast,glutamatergic neuron,native cell,neural progenitor cell,neuron,oligodendrocyte precursor cell,pituitary gland cell,tanycyte	0.9732941389083862	hypothalamus,primary motor cortex	0.6907070875167847	0.8736229	True	True	False	False	False	False
Mdm4	4.802159427353844	0.3408518454999194	astrocyte,ependymal cell,glioblast,leptomeningeal cell,microglial cell,mural cell,native cell,neuron,oligodendrocyte,oligodendrocyte precursor cell,pericyte,pituitary gland cell,tanycyte	2.0977249145507812	diencephalon,hypothalamus	1.6408569812774658	0.8468075	False	True	False	False	False	False
Pik3c2b	3.250017379178202	0.5539000755835066	oligodendrocyte	2.8356173038482666	hypothalamus	0.3625515103340149	0.9494814	True	True	True	True	False	False
Ppp1r15b	6.643270165162193	0.088139547331724	alveolar macrophage,enterocyte of epithelium of large intestine,hematopoietic stem cell,non-classical monocyte	1.897218108177185	large intestine	0.892450213432312	0.76140285	False	False	False	False	False	False
Plekha6	6.015049874298715	0.174369555228472	glutamatergic neuron,leptomeningeal cell,neuron,oligodendrocyte precursor cell,pituitary gland cell	1.6598742008209229	hypothalamus,primary motor cortex	1.2186170816421509	0.80298144	False	False	False	False	False	False
Golt1a	3.3974973178072845	0.5336568639942756	enterocyte of epithelium of large intestine,epithelial cell of large intestine,kidney collecting duct epithelial cell,kidney collecting duct principal cell,kidney distal convoluted tubule epithelial cell,kidney loop of Henle ascending limb epithelial cell,kidney loop of Henle thick ascending limb epithelial cell,large intestine goblet cell	1.6764887571334839	large intestine	1.2226324081420898	0.9608747	True	True	True	True	True	False
Ren1	1.6244672882041848	0.7770243509687959	Leydig cell,luminal cell of prostate epithelium	5.701192378997803	prostate gland	4.6274261474609375	0.98300034	True	True	True	True	True	True
Etnk2	2.4786951400460056	0.6597723686924866	Leydig cell,Sertoli cell,granulosa cell,hepatocyte,supporting cell	5.060190677642822	gonad	1.2025378942489624	0.9725657	True	True	True	True	True	True
Sox13	5.306824630115066	0.2715811055187251	Sertoli cell,bronchial smooth muscle cell,endothelial cell,fenestrated cell,kidney capillary endothelial cell,kidney cortex artery cell,native cell,pericyte,smooth muscle cell of the pulmonary artery,vein endothelial cell	0.6735681891441345	heart	0.24318954348564148	0.8206047	False	False	False	False	False	False
Snrpe	6.024521302847031	0.1730694995467426	female germ cell,male germ cell,mesothelial cell,neural progenitor cell,oocyte,oogonial cell,primordial germ cell,thymocyte	13.700225830078125	mesonephros,ovary	11.605916023254395	0.7764425	False	False	False	False	False	False
Zc3h11a_ENSMUSG00000102976	3.93796862054754	0.4594713507578272	Leydig cell,Sertoli cell,granulosa cell,male germ cell,mesenchymal cell,mesothelial cell,ovarian surface epithelial cell,primordial germ cell,supporting cell	0.15093994140625	gonad,mesonephros	0.17747990787029266	0.92461205	True	True	True	True	False	False
Gm38394	3.040634693128164	0.5826401066428677	ependymal cell,microglial cell,mural cell,neuron,pituitary gland cell,tanycyte	1.2297637462615967	hypothalamus,mesonephros	0.7553267478942871	0.95641255	True	True	True	True	True	True
Lax1	3.38750409389625	0.5350285417151242	B cell,late pro-B cell,mature NK T cell,natural killer cell,plasma cell,professional antigen presenting cell,regulatory T cell	1.8177770376205444	spleen	0.6709831953048706	0.9470346	True	True	True	True	False	False
Atp2b4	6.197273748055102	0.1493573639613102	keratinocyte stem cell,mesangial cell,neuroendocrine cell,pancreatic stellate cell,smooth muscle cell,smooth muscle cell of trachea	2.2422542572021484	None	0.9329329133033752	0.77693063	False	False	False	False	False	False
Optc	4.068454953444869	0.4415606947669344	mesangial cell,neuroendocrine cell,pulmonary interstitial fibroblast,smooth muscle cell,smooth muscle cell of prostate,smooth muscle cell of trachea	0.30027928948402405	heart	0.04407113790512085	0.92838156	True	True	True	True	False	False
Prelp	3.7005451951702257	0.4920602756029941	adventitial cell,bladder cell,fibroblast of lung,hepatic stellate cell,mesenchymal stem cell,pulmonary interstitial fibroblast	13.076703071594238	limb muscle,trachea	3.5813839435577393	0.94507444	True	True	True	True	False	False
Fmod	1.9897396925278463	0.7268867753963787	Schwann cell,chondrocyte,fibroblast,mesenchymal stem cell	21.856124877929688	limb muscle,trachea	11.807942390441895	0.9764625	True	True	True	True	True	True
Btg2	6.316483178535356	0.1329945844058294	Schwann cell,fibroblast of lung,hematopoietic stem cell,keratinocyte stem cell,mesangial cell,pancreatic stellate cell	17.105674743652344	skin of body	14.758905410766602	0.6614928	False	False	False	False	False	False
Chit1	2.677284538893196	0.632513832666427	Langerhans cell,basal cell of epidermis,epidermal cell,keratinocyte,keratinocyte stem cell,stem cell of epidermis	2.6663646697998047	skin of body,tongue	2.4358489513397217	0.95980126	True	True	True	True	True	True
Chil1	3.1575037836954767	0.5665985639721371	astrocyte,leukocyte,macrophage,microglial cell,native cell	0.38172778487205505	primary motor cortex	0.07641111314296722	0.96187705	True	True	True	True	True	True
Mybph	1.06404926563421	0.8539477665516756	cardiac muscle cell,cell of skeletal muscle	1.9811525344848633	heart,limb muscle	0.07993743568658829	0.9854705	True	True	True	True	True	True
Adora1	4.17822563208047	0.4264934856633107	cardiac muscle cell,glutamatergic neuron,kidney collecting duct epithelial cell,kidney collecting duct principal cell,kidney distal convoluted tubule epithelial cell,kidney loop of Henle ascending limb epithelial cell,kidney loop of Henle thick ascending limb epithelial cell,kidney proximal straight tubule epithelial cell	2.6243834495544434	kidney,primary motor cortex	1.217477560043335	0.9127581	True	True	True	True	False	False
Myog	1.1715196763145213	0.8391962940245905	Schwann cell,cell of skeletal muscle,skeletal muscle satellite cell	1.802017331123352	limb muscle,urethra	0.1033397987484932	0.9869545	True	True	True	True	True	True
Ppfia4	4.286151968768219	0.4116794323762701	dendritic cell,erythroid progenitor cell, mammalian,macrophage dendritic cell progenitor,microglial cell,monocyte,myeloid dendritic cell,non-classical monocyte,plasmacytoid dendritic cell,precursor B cell	3.282358169555664	spleen	0.701592206954956	0.9187824	True	True	True	True	False	False
Tmem183a	6.634646267117327	0.0893232703144493	brush cell,enterocyte of epithelium of large intestine,epithelial cell of large intestine,epithelial cell of proximal tubule,glioblast,hepatocyte,kidney proximal convoluted tubule epithelial cell,large intestine goblet cell,luminal cell of prostate epithelium,male germ cell,neural progenitor cell,oocyte	1.2433369159698486	diencephalon,prostate gland	1.3075693845748901	0.6502456	False	False	False	False	False	False
Cyb5r1	6.589286874848167	0.0955493359325867	endocardial cell,endothelial cell of coronary artery,endothelial cell of hepatic sinusoid,erythrocyte,male germ cell,mesangial cell,primordial germ cell	0.7450520396232605	heart	0.5091124176979065	0.6742561	False	False	False	False	False	False
Adipor1	6.02749109926213	0.1726618629707673	erythrocyte,granulocyte,immature B cell,mast cell,neutrophil	7.843417644500732	bone marrow	2.985929489135742	0.80344373	False	False	False	False	False	False
Klhl12	5.499152828574944	0.2451819867491489	astrocyte,ependymal cell,erythroblast,leptomeningeal cell,microglial cell,mural cell,native cell,neuron,oligodendrocyte,oligodendrocyte precursor cell,pericyte,pituitary gland cell,tanycyte	0.9906378388404846	hypothalamus	0.8090115785598755	0.78868276	False	False	False	False	False	False
Rabif	6.985550724839958	0.0411578503168927	DN3 thymocyte,GABAergic neuron,double negative thymocyte,immature T cell,lung neuroendocrine cell	0.5177595019340515	thymus	0.3908863961696625	0.5365815	False	False	False	False	False	False
Mgat4e	4.043887231769117	0.4449328794367313	GABAergic neuron,astrocyte,ependymal cell,glutamatergic neuron,leptomeningeal cell,mural cell,native cell,pituitary gland cell,tanycyte	0.023143237456679344	hypothalamus,primary motor cortex	0.010241560637950897	0.9250357	True	True	True	True	False	False
Kdm5b	5.486207350479199	0.2469588931857255	Sertoli cell,astrocyte,granulosa cell,mesenchymal cell,mesothelial cell,oocyte,oogonial cell,ovarian surface epithelial cell,pituitary gland cell,supporting cell	2.982830047607422	mesonephros,ovary	2.83899188041687	0.8065464	False	False	False	False	False	False
Syt2	2.999825617835531	0.5882415921980475	GABAergic neuron,ependymal cell,microglial cell,mural cell,neuron,pituitary gland cell,tanycyte	0.6959384083747864	hypothalamus,primary motor cortex	0.3181142210960388	0.9631698	True	True	True	True	True	True
Ppp1r12b	4.304765995036402	0.4091244565892106	GABAergic neuron,astrocyte,ependymal cell,glutamatergic neuron,leptomeningeal cell,microglial cell,mural cell,neuron,oligodendrocyte,oligodendrocyte precursor cell,pericyte,pituitary gland cell,tanycyte	3.5160746574401855	hypothalamus,primary motor cortex	1.8960858583450317	0.9134641	True	True	True	True	False	False
Ube2t	3.659493624339877	0.4976950462851212	erythroblast,female germ cell,male germ cell,oocyte,oogonial cell,primordial germ cell,stem cell of epidermis,thymocyte	2.181084156036377	ovary	2.0498292446136475	0.93389016	True	True	True	True	False	False
Lgr6	2.681110120978988	0.631988730280743	astrocyte,ependymal cell,mural cell,pituitary gland cell,tanycyte	0.7670156359672546	hypothalamus	0.11080355197191238	0.96045357	True	True	True	True	True	True
Ptpn7	4.231299478136733	0.4192085280917367	DN3 thymocyte,DN4 thymocyte,double negative thymocyte,immature NK T cell,immature T cell,naive T cell,thymocyte	2.54425048828125	thymus	1.7511299848556519	0.9050671	True	True	True	True	False	False
Arl8a	6.63146527600697	0.0897598956392833	GABAergic neuron,alveolar macrophage,glioblast,glutamatergic neuron	1.615532398223877	diencephalon	2.166682720184326	0.69923246	False	False	False	False	False	False
Gpr37l1	2.270588565265369	0.6883372397220968	Schwann cell,astrocyte,cardiac neuron,oligodendrocyte precursor cell	6.331293106079102	limb muscle,trachea	0.4568158686161041	0.97249854	True	True	True	True	True	True
Elf3	3.58138323190161	0.5084165397719236	basal epithelial cell of tracheobronchial tree,bladder urothelial cell,enterocyte of epithelium of large intestine,epithelial cell of large intestine,intestinal crypt stem cell,large intestine goblet cell,urethra urothelial cell	6.186397552490234	large intestine	5.2849297523498535	0.94443184	True	True	True	True	False	False
Rnpep	6.251545969222577	0.141907916485787	Kupffer cell,macrophage,microglial cell,monocyte,naive T cell,oligodendrocyte,promonocyte	2.63383412361145	hypothalamus	1.0237531661987305	0.7840004	False	False	False	False	False	False
Timm17a	6.630154080276792	0.0899398713895286	cardiac muscle cell,cell of skeletal muscle,female germ cell,kidney collecting duct epithelial cell,kidney distal convoluted tubule epithelial cell,male germ cell,oocyte,primordial germ cell	2.556598663330078	ovary	1.4430948495864868	0.6788552	False	False	False	False	False	False
Lmod1	2.4849243516602564	0.6589173422399837	mesangial cell,neuroendocrine cell,smooth muscle cell,smooth muscle cell of prostate,smooth muscle cell of trachea	5.35807466506958	heart	0.35382527112960815	0.96762836	True	True	True	True	True	True
Shisa4	4.542903836345401	0.3764374704551508	astrocyte,ependymal cell,glutamatergic neuron,oligodendrocyte,oligodendrocyte precursor cell,seminal vesicle glandular cell,smooth muscle cell of prostate,tanycyte	3.7069108486175537	primary motor cortex	1.623794436454773	0.9186758	True	True	True	False	False	False
Ipo9	6.161062456950636	0.1543277540669813	GABAergic neuron,ependymal cell,glioblast,glutamatergic neuron,mesothelial cell,microglial cell,native cell,neural progenitor cell,neuron,pituitary gland cell,tanycyte	0.7721859216690063	hypothalamus,mesonephros,primary motor cortex	0.7472314238548279	0.6964564	False	False	False	False	False	False
Nav1	5.419349438921584	0.2561358623562837	GABAergic neuron,bladder cell,fibroblast of cardiac tissue,glioblast,neuron,oligodendrocyte,oligodendrocyte precursor cell	5.163821697235107	diencephalon,hypothalamus	3.4965429306030273	0.8822167	True	False	False	False	False	False
Csrp1	4.613280512939669	0.3667775128467624	basal cell,fibroblast of lung,neuroendocrine cell,pulmonary interstitial fibroblast,smooth muscle cell,smooth muscle cell of trachea	18.33922004699707	tongue,trachea	4.755147457122803	0.88017076	True	True	False	False	False	False
Phlda3	5.445641802620188	0.2525269519751201	bronchial smooth muscle cell,cardiac neuron,ciliated columnar cell of tracheobronchial tree,endothelial cell of lymphatic vessel,fibroblast of lung,lung neuroendocrine cell,neuroendocrine cell,pulmonary interstitial fibroblast,smooth muscle cell of the pulmonary artery,smooth muscle cell of trachea,vein endothelial cell	3.952500820159912	heart	1.5454788208007812	0.80200744	False	False	False	False	False	False
Tnni1	3.79283727699864	0.4793921923516033	Leydig cell,Sertoli cell,enterocyte of epithelium of large intestine,epithelial cell of large intestine,granulosa cell,mesothelial cell,oligodendrocyte,ovarian surface epithelial cell,supporting cell	2.1468875408172607	gonad,large intestine	1.2308268547058105	0.92815524	True	True	True	True	False	False
Lad1	4.763823118615316	0.3461139171861295	basal cell of epidermis,enterocyte of epithelium of large intestine,epidermal cell,epithelial cell of large intestine,intestinal crypt stem cell,keratinocyte,kidney collecting duct principal cell	2.501821517944336	large intestine,tongue	2.3565125465393066	0.8884622	True	True	False	False	False	False
Tnnt2	0.3211863501036577	0.9559137106703468	cardiac muscle cell,cell of skeletal muscle	72.0688247680664	heart	3.8323278427124023	0.99656147	True	True	True	True	True	True
Pkp1	2.190993790567505	0.6992624806774677	basal cell of epidermis,epidermal cell,keratinocyte,stem cell of epidermis	6.9447221755981445	skin of body,tongue	5.132747173309326	0.97324216	True	True	True	True	True	True
Igfn1	2.220939581718388	0.6951520979901054	epithelial cell,glutamatergic neuron,native cell	0.1837678998708725	primary motor cortex	0.14700308442115784	0.97317743	True	True	True	True	True	True
Tmem9	6.386905946480056	0.1233283002626737	Leydig cell,erythroblast,mesenchymal cell,mesothelial cell,supporting cell	1.5351568460464478	gonad,mesonephros	1.3154160976409912	0.75814503	False	False	False	False	False	False
Cacna1s	2.5749046426957727	0.6465665771988232	late pro-B cell,macrophage dendritic cell progenitor,plasma cell,plasmacytoid dendritic cell,precursor B cell	2.7881789207458496	spleen	0.3629978895187378	0.96238226	True	True	True	True	True	True
Kif21b	5.899142510715026	0.1902790905021182	glioblast,hematopoietic stem cell,macrophage,microglial cell,native cell,neural progenitor cell,oligodendrocyte precursor cell,pituitary gland cell	1.1987124681472778	diencephalon	2.1423442363739014	0.80599433	False	False	False	False	False	False
Mroh3	1.7998017089496587	0.752957811404031	native cell,oligodendrocyte,oligodendrocyte precursor cell	0.22376617789268494	hypothalamus	0.025236668065190315	0.9818515	True	True	True	True	True	True
Inava	2.9908580984542428	0.5894724809138512	basal cell of prostate epithelium,native cell,neural progenitor cell,oligodendrocyte precursor cell,prostate gland microvascular endothelial cell,tanycyte,urethra urothelial cell	0.7282900810241699	mesonephros,urethra	0.26186686754226685	0.9680121	True	True	True	True	True	True
Gpr25	3.409656491223285	0.5319878863523109	DN3 thymocyte,hematopoietic precursor cell,macrophage dendritic cell progenitor,precursor B cell,thymocyte	0.598342776298523	thymus	0.15997354686260223	0.94961816	True	True	True	True	False	False
Camsap2	6.042082795291934	0.1706589953745177	GABAergic neuron,astrocyte,glioblast,glutamatergic neuron,native cell,oligodendrocyte,oligodendrocyte precursor cell,pituitary gland cell	1.4588338136672974	diencephalon,primary motor cortex	1.6095588207244873	0.7659662	False	False	False	False	False	False
Ddx59	6.33547006319061	0.1303884297852793	Leydig cell,male germ cell,microglial cell,native cell,oocyte,oogonial cell,pituitary gland cell,primordial germ cell	0.20122933387756348	mesonephros,ovary	0.17177174985408783	0.7119457	False	False	False	False	False	False
Kif14	4.480240237677028	0.3850387249618867	erythroblast,glioblast,granulocytopoietic cell,male germ cell,native cell,neural progenitor cell,oocyte,oogonial cell,primordial germ cell,stem cell of epidermis,thymocyte	0.4368191659450531	mesonephros,ovary	0.18948420882225037	0.8990051	True	True	False	False	False	False
Zfp281	6.747367824076433	0.0738510213468817	Schwann cell,double negative thymocyte,glioblast,oligodendrocyte,oogonial cell,regulatory T cell,skeletal muscle satellite cell	0.667684018611908	diencephalon,ovary	0.6604071855545044	0.5695784	False	False	False	False	False	False
Nr5a2	4.2673635520920605	0.4142583451269642	endothelial cell of hepatic sinusoid,ependymal cell,epithelial cell of large intestine,granulosa cell,hepatocyte,intestinal crypt stem cell,male germ cell,mural cell,pancreatic ductal cell,pituitary gland cell,primordial germ cell,tanycyte	0.43379467725753784	hypothalamus,large intestine	0.13011141121387482	0.92032075	True	True	True	True	False	False
Ptprc	5.163767397335571	0.2912172530479738	alveolar macrophage,double negative thymocyte,intermediate monocyte,kidney cell,mature NK T cell,natural killer cell,neutrophil,non-classical monocyte,regulatory T cell	7.162473678588867	lung,spleen,thymus	3.5954949855804443	0.85177946	True	True	False	False	False	False
Atp6v1g3	2.178193293846437	0.701019486857295	luminal cell of prostate epithelium,pancreatic D cell,pancreatic PP cell,seminal vesicle glandular cell,type B pancreatic cell	99.52555084228516	islet of Langerhans	83.03321838378906	0.9783211	True	True	True	True	True	True
Nek7	5.465092352502168	0.249857154303329	GABAergic neuron,leptomeningeal cell,macrophage,microglial cell,mural cell,pericyte	2.9353857040405273	diencephalon,urethra	0.9340226054191589	0.8487259	False	False	False	False	False	False
Lhx9	2.7867556237509943	0.6174877460387906	granulosa cell,mesenchymal cell,mesothelial cell,neural progenitor cell,ovarian surface epithelial cell,supporting cell	3.6582744121551514	diencephalon	4.921346187591553	0.96722156	True	True	True	True	True	True
2310009B15Rik	6.908769414327558	0.0516969129802565	Leydig cell,interstitial cell of ovary,mesenchymal cell,mesothelial cell,neural progenitor cell,ovarian surface epithelial cell,supporting cell	0.889158308506012	gonad	0.6180561184883118	0.6236269	False	False	False	False	False	False
Dennd1b	4.929604075088012	0.323358693590721	GABAergic neuron,astrocyte,ependymal cell,leptomeningeal cell,macrophage,microglial cell,mural cell,native cell,oligodendrocyte precursor cell,pericyte,pituitary gland cell,tanycyte	2.2987351417541504	diencephalon,hypothalamus,primary motor cortex	0.9592916965484619	0.8747137	True	True	False	False	False	False
Crb1	2.8289859636703567	0.6116911765906378	ependymal cell,glioblast,neuron,pituitary gland cell,tanycyte	0.34537890553474426	diencephalon,hypothalamus	0.25832340121269226	0.9595391	True	True	True	True	True	True
Zbtb41	5.341720253940431	0.2667913049315978	glioblast,kidney proximal convoluted tubule epithelial cell,native cell,neural progenitor cell	1.0802156925201416	diencephalon	1.650852084159851	0.8730606	True	False	False	False	False	False
Aspm	4.501470807995438	0.3821246002944191	glioblast,granulocytopoietic cell,mesenchymal cell,mesothelial cell,native cell,neural progenitor cell,stem cell of epidermis	1.2824692726135254	mesonephros	0.5969624519348145	0.90171486	True	True	True	False	False	False
F13b	2.222114223223781	0.6949908657794317	brush cell,epithelial cell of proximal tubule,hepatocyte,kidney proximal convoluted tubule epithelial cell,kidney proximal straight tubule epithelial cell	1.9655705690383911	kidney,liver	0.8088315725326538	0.9772476	True	True	True	True	True	True
Cfhr1	0.208237217101798	0.9714171969033278	hepatocyte	2.4013845920562744	liver	0.9992957711219788	0.9957367	True	True	True	True	True	True
Cfhr4	0.3100655649379041	0.957440158329882	hepatocyte	0.7714142203330994	liver	0.3250012695789337	0.9947002	True	True	True	True	True	True
Cfhr2	0.3524385644661575	0.9516240073123652	duct epithelial cell,hepatocyte	9.919748306274414	liver	4.243049144744873	0.99549854	True	True	True	True	True	True
Cfh	3.8370299389643474	0.4733262730463807	adventitial cell,cardiac neuron,endocardial cell,fibroblast of cardiac tissue,fibroblast of lung,hepatic stellate cell,hepatocyte,pulmonary interstitial fibroblast	18.026287078857422	heart	8.073807716369629	0.9382585	True	True	True	True	False	False
Kcnt2	3.0116803819595046	0.5866143980133145	GABAergic neuron,glutamatergic neuron,leptomeningeal cell,neuron,oligodendrocyte precursor cell,pericyte,pituitary gland cell	3.932685613632202	hypothalamus,primary motor cortex	3.5445969104766846	0.96434367	True	True	True	True	True	True
Cdc73	5.42637699400114	0.255171254656058	astrocyte,ependymal cell,glioblast,leptomeningeal cell,microglial cell,mural cell,native cell,oligodendrocyte,oligodendrocyte precursor cell,pericyte,pituitary gland cell,tanycyte	1.374162197113037	hypothalamus,primary motor cortex	0.8838144540786743	0.7994792	False	False	False	False	False	False
B3galt2	5.599056862530547	0.2314690810022368	chondrocyte,enterocyte of epithelium of large intestine,epithelial cell of large intestine,glutamatergic neuron,hepatocyte,large intestine goblet cell,native cell,neuroendocrine cell,smooth muscle cell of trachea	0.9457003474235535	large intestine,primary motor cortex	0.8352354764938354	0.7997947	False	False	False	False	False	False
Glrx2	6.381046153599858	0.1241326200111464	female germ cell,male germ cell,oocyte,oogonial cell,primordial germ cell	3.0748040676116943	ovary	1.5156505107879639	0.7929149	False	False	False	False	False	False
Ro60	6.0235299948474585	0.173205567257185	GABAergic neuron,glioblast,mural cell,native cell,neural progenitor cell,neuron,pituitary gland cell,tanycyte	1.8028349876403809	diencephalon	1.341315746307373	0.82036096	False	False	False	False	False	False
Uchl5	6.327694383579801	0.1314557256431082	erythroblast,granulocytopoietic cell,immature NK T cell,megakaryocyte-erythroid progenitor cell,naive T cell,oocyte,promonocyte,thymocyte	1.6931617259979248	thymus	0.7457963228225708	0.7806354	False	False	False	False	False	False
Rgs2	5.803405272424529	0.2034200586208898	fibroblast of lung,hematopoietic stem cell,kidney cell,mast cell,myeloid cell,neutrophil,pancreatic stellate cell	13.432608604431152	lung	3.994706392288208	0.8505974	True	False	False	False	False	False
Rgs13	3.924452504016232	0.4613265834718583	enterocyte of epithelium of large intestine,erythroid progenitor cell, mammalian,naive T cell,neural progenitor cell,seminal vesicle glandular cell	1.9261544942855835	urethra	0.7112435698509216	0.94226015	True	True	True	True	False	False
Rgs1	2.782715063351623	0.61804235651574	Kupffer cell,Langerhans cell,hematopoietic stem cell	17.347929000854492	liver	2.90571928024292	0.96837234	True	True	True	True	True	True
Rgs18	5.18123051570418	0.2888202517783121	granulocyte,hematopoietic precursor cell,macrophage dendritic cell progenitor,monocyte,naive B cell,naive T cell,precursor B cell,proerythroblast	1.6192482709884644	bone marrow	0.7463911175727844	0.882477	True	True	False	False	False	False
Brinp3	2.1893286545418515	0.6994910385491722	ependymal cell,native cell,neuron,oligodendrocyte precursor cell,tanycyte	21.09527015686035	hypothalamus	12.760899543762207	0.9821422	True	True	True	True	True	True
Pla2g4a	5.195862799639588	0.2868118130544316	leptomeningeal cell,macrophage,microglial cell,pancreatic stellate cell,prostate gland microvascular endothelial cell	2.52778697013855	gonad,urethra	0.7416546940803528	0.8941099	True	True	False	False	False	False
Ptgs2	4.1965300895771005	0.4239810015276731	bladder cell,chondrocyte,fibroblast,mesenchymal stem cell,neuroendocrine cell,smooth muscle cell of trachea,stromal cell	6.256356716156006	limb muscle,trachea	3.680006980895996	0.9297585	True	True	True	True	False	False
Odr4	4.9555012226549335	0.3198040308845394	astrocyte,fibroblast of connective tissue of prostate,glioblast,leptomeningeal cell,luminal cell of prostate epithelium,microglial cell,mural cell,native cell,oligodendrocyte precursor cell,pericyte,seminal vesicle glandular cell,smooth muscle cell of prostate,tanycyte	0.672573983669281	prostate gland,urethra	0.5702506303787231	0.85610706	True	True	False	False	False	False
Tpr	6.693908736882238	0.081188857418003	female germ cell,granulosa cell,microglial cell,mural cell,neural progenitor cell,oocyte,oogonial cell,ovarian surface epithelial cell,primordial germ cell	4.995678901672363	ovary	4.773001670837402	0.6837962	False	False	False	False	False	False
Prg4	2.488884080213721	0.6583738268053501	chondrocyte,fibroblast,fibroblast of cardiac tissue,mesenchymal stem cell	10.368073463439941	trachea	6.47460412979126	0.9680859	True	True	True	True	True	True
Hmcn1	4.346043551069985	0.4034586670015453	adventitial cell,bronchial smooth muscle cell,endothelial cell,endothelial cell of lymphatic vessel,fibroblast of lung,leptomeningeal cell,mural cell,pituitary gland cell,pulmonary interstitial fibroblast,smooth muscle cell of the pulmonary artery,vein endothelial cell	3.2047810554504395	gonad,heart,hypothalamus	0.8426636457443237	0.89925456	True	True	False	True	False	False
Ivns1abp	5.260173648137925	0.2779844557491846	kidney collecting duct epithelial cell,kidney collecting duct principal cell,kidney distal convoluted tubule epithelial cell,kidney loop of Henle ascending limb epithelial cell,kidney loop of Henle thick ascending limb epithelial cell	8.517186164855957	kidney,urethra	2.902322292327881	0.846969	False	False	False	False	False	False
Swt1	4.589120390146461	0.3700937501755205	ependymal cell,female germ cell,granulosa cell,microglial cell,mural cell,oocyte,oogonial cell,pituitary gland cell,tanycyte	2.3433878421783447	ovary	2.3032805919647217	0.90388155	True	True	True	False	False	False
Trmt1l	4.476042141169466	0.3856149589681154	astrocyte,ependymal cell,leptomeningeal cell,microglial cell,mural cell,native cell,neuron,oligodendrocyte,pericyte,pituitary gland cell,tanycyte	1.424251675605774	hypothalamus,primary motor cortex	1.0211992263793945	0.89688975	True	True	False	False	False	False
Rnf2	6.488017986575318	0.1094495826493238	Leydig cell,Sertoli cell,ependymal cell,glioblast,mesothelial cell,microglial cell,native cell,neural progenitor cell,oocyte,oogonial cell,supporting cell	0.9205160140991211	diencephalon	0.8643389940261841	0.6409975	False	False	False	False	False	False
Niban1	5.870902959443353	0.1941552733707262	Sertoli cell,alveolar macrophage,kidney cell,leukocyte,neuroendocrine cell,ovarian surface epithelial cell,pancreatic stellate cell,prostate gland microvascular endothelial cell,smooth muscle cell of trachea	0.9597921967506409	None	0.34619569778442383	0.76408666	False	False	False	False	False	False
Edem3	6.360497666474769	0.1269531214066477	GABAergic neuron,astrocyte,ependymal cell,leptomeningeal cell,native cell,neuron,oligodendrocyte,oligodendrocyte precursor cell,pituitary gland cell,tanycyte	0.7636004686355591	hypothalamus	0.6447696089744568	0.6982294	False	False	False	False	False	False
1700025G04Rik	6.594061113236119	0.0948940202417671	GABAergic neuron,kidney capillary endothelial cell,mesangial cell,microglial cell,native cell,neural progenitor cell,oligodendrocyte precursor cell	2.885401725769043	diencephalon	1.6369619369506836	0.7462479	False	False	False	False	False	False
Tsen15	6.515251783304746	0.1057114504348911	Leydig cell,Sertoli cell,hepatic stellate cell,interstitial cell of ovary,mesenchymal cell,mesothelial cell,native cell,supporting cell	0.9367542862892151	gonad,mesonephros	0.5973992943763733	0.7330907	False	False	False	False	False	False
Colgalt2	2.933647037748824	0.5973253158002074	astrocyte,endothelial cell,ependymal cell,glioblast,mural cell,native cell,pericyte,tanycyte	0.5510035753250122	hypothalamus,primary motor cortex	0.10319644957780838	0.9709711	True	True	True	True	True	True
Rgl1	5.647879641422782	0.2247676282305791	endothelial cell of hepatic sinusoid,ependymal cell,hepatic stellate cell,microglial cell,mural cell,pituitary gland cell,tanycyte	2.6434683799743652	hypothalamus	1.1505274772644043	0.8170038	False	False	False	False	False	False
Apobec4	2.7698063895431626	0.6198142111670919	ependymal cell,glutamatergic neuron,mural cell,neuron,pituitary gland cell,tanycyte	0.36053526401519775	hypothalamus,primary motor cortex	0.3270738124847412	0.9667195	True	True	True	True	True	True
Arpc5	6.203298644280128	0.1485303819987459	granulocyte,immature B cell,kidney cell,mast cell,monocyte,myeloid cell,neutrophil,proerythroblast	9.976704597473145	bone marrow	6.1689043045043945	0.739765	False	False	False	False	False	False
Ncf2	4.686604972169725	0.3567129402909444	classical monocyte,granulocyte,intermediate monocyte,kidney cell,mast cell,monocyte,myeloid cell,neutrophil,non-classical monocyte,proerythroblast	4.99434232711792	bone marrow,lung	1.855786919593811	0.889614	True	True	False	False	False	False
Smg7	5.858467237924765	0.1958622102212945	GABAergic neuron,astrocyte,ependymal cell,glioblast,glutamatergic neuron,leptomeningeal cell,microglial cell,mural cell,native cell,oligodendrocyte,oligodendrocyte precursor cell,pericyte,pituitary gland cell	1.4099717140197754	diencephalon,hypothalamus,primary motor cortex	1.0136444568634033	0.7732082	False	False	False	False	False	False
Nmnat2	2.594713260456849	0.6438476308502207	GABAergic neuron,glutamatergic neuron,native cell,neuron,oligodendrocyte precursor cell,pituitary gland cell	5.372871398925781	hypothalamus,primary motor cortex	2.2200629711151123	0.97180736	True	True	True	True	True	True
Lamc2	5.125741689264502	0.2964366914439238	basal cell,basal epithelial cell of tracheobronchial tree,bladder urothelial cell,ciliated columnar cell of tracheobronchial tree,epithelial cell,kidney collecting duct principal cell,luminal epithelial cell of mammary gland,stromal cell,urethra urothelial cell	1.2073460817337036	None	0.5448747873306274	0.86520463	True	True	False	False	False	False
Lamc1	4.366095352299381	0.4007063411001035	adventitial cell,bladder cell,fibroblast of cardiac tissue,leptomeningeal cell,mesenchymal stem cell,mesenchymal stem cell of adipose tissue,pericyte,stromal cell	6.814539909362793	heart,limb muscle	1.8641012907028198	0.9256755	True	True	True	True	False	False
Shcbp1l	2.7771027535060173	0.6188127065495481	female germ cell,microglial cell,neuron,oligodendrocyte,oligodendrocyte precursor cell,oocyte,oogonial cell	0.373337060213089	hypothalamus,ovary	0.17803031206130981	0.9722955	True	True	True	True	True	True
Dhx9	5.625366768459539	0.227857762760826	Leydig cell,Sertoli cell,glioblast,male germ cell,mesothelial cell,neural progenitor cell,primordial germ cell,supporting cell	2.5067272186279297	diencephalon,mesonephros	2.3947181701660156	0.8080059	False	False	False	False	False	False
Npl	4.5641450695881645	0.3735218821863564	Kupffer cell,epidermal cell,epithelial cell of proximal tubule,hepatic stellate cell,kidney proximal convoluted tubule epithelial cell,kidney proximal straight tubule epithelial cell,microglial cell	1.500571370124817	kidney,liver,skin of body	0.7329320907592773	0.8823695	True	True	False	False	False	False
Rgs8	1.3254991832850112	0.8180609466072811	GABAergic neuron,glutamatergic neuron	1.172231912612915	diencephalon,primary motor cortex	0.6463870406150818	0.98822474	True	True	True	True	True	True
Rgs16	4.137258676714345	0.4321166419607158	Schwann cell,endothelial cell,hematopoietic stem cell,hepatocyte,mesenchymal stem cell,neuroendocrine cell,skeletal muscle satellite cell,smooth muscle cell,smooth muscle cell of trachea	5.336695194244385	limb muscle	2.454983949661255	0.9286851	True	True	True	True	False	False
Rnasel	4.818917760819217	0.3385515835566617	enterocyte of epithelium of large intestine,epithelial cell of large intestine,glioblast,hematopoietic stem cell,intestinal crypt stem cell,large intestine goblet cell	2.0727758407592773	large intestine	1.72780179977417	0.89606255	True	True	False	False	False	False
Rgsl1	3.414621286388393	0.5313064146893938	GABAergic neuron,ependymal cell,glutamatergic neuron,leptomeningeal cell,mural cell,native cell,pericyte,pituitary gland cell,tanycyte	0.2089320421218872	hypothalamus,primary motor cortex	0.10098511725664139	0.95694244	True	True	True	True	True	False
Teddm2	3.672690885036485	0.4958835799720548	GABAergic neuron,astrocyte,ependymal cell,glutamatergic neuron,leptomeningeal cell,mural cell,native cell,oligodendrocyte,pericyte,pituitary gland cell,tanycyte	0.5622633099555969	primary motor cortex	0.3387495279312134	0.941614	True	True	True	True	False	False
Teddm1b	3.8636807145073497	0.4696681667754597	ependymal cell,glutamatergic neuron,leptomeningeal cell,native cell,pituitary gland cell,tanycyte	0.0213769543915987	primary motor cortex	0.0057605234906077385	0.9404356	True	True	True	True	False	False
Glul	5.735872844910229	0.212689612378602	Schwann cell,astrocyte,cell of skeletal muscle,luminal epithelial cell of mammary gland,mesenchymal stem cell,oligodendrocyte,skeletal muscle satellite cell,stromal cell	13.870458602905273	limb muscle	7.272377014160156	0.8383304	False	False	False	False	False	False
Cacna1e	2.991947092599506	0.5893230047267377	ependymal cell,glutamatergic neuron,neuron,oligodendrocyte precursor cell,pituitary gland cell,tanycyte	5.098382949829102	hypothalamus,primary motor cortex	4.587802886962891	0.95797426	True	True	True	True	True	True
Ier5	5.695001511897985	0.2182996434770123	Schwann cell,basal cell,chondrocyte,endothelial cell,fenestrated cell,kidney capillary endothelial cell,mesenchymal stem cell,neuroendocrine cell,skeletal muscle satellite cell,smooth muscle cell,smooth muscle cell of trachea,stromal cell	10.347689628601074	limb muscle	9.242203712463379	0.78884447	False	False	False	False	False	False
Mr1	5.576604183495105	0.2345509532669295	DN3 thymocyte,adventitial cell,bladder cell,double negative thymocyte,fibroblast,fibroblast of connective tissue of prostate,fibroblast of lung,immature T cell,lung neuroendocrine cell,pulmonary interstitial fibroblast	0.39840638637542725	prostate gland,thymus,urethra	0.17466339468955994	0.842954	False	False	False	False	False	False
Stx6	6.527961301203507	0.1039669320792875	DN3 thymocyte,double negative thymocyte,glutamatergic neuron,immature T cell,native cell,oligodendrocyte,thymocyte	1.446318507194519	primary motor cortex,thymus	0.9207835793495178	0.72020507	False	False	False	False	False	False
BC034090	3.756783522002365	0.484340958927995	Leydig cell,Sertoli cell,astrocyte,ependymal cell,glioblast,oligodendrocyte,ovarian surface epithelial cell,pituitary gland cell,supporting cell,tanycyte	0.6203770637512207	diencephalon,gonad	0.20823031663894653	0.94612664	True	True	True	True	False	False
Xpr1	4.5168708224842975	0.3800107822750119	astrocyte,ependymal cell,glioblast,microglial cell,mural cell,native cell,neuron,oligodendrocyte precursor cell,pituitary gland cell,tanycyte	3.134866952896118	diencephalon,hypothalamus	3.102670192718506	0.8740236	True	True	False	False	False	False
Acbd6	6.913919950755598	0.0509899463264863	female germ cell,keratinocyte stem cell,microglial cell,neuron,oocyte,oogonial cell	2.2540628910064697	ovary	1.5847232341766357	0.6603959	False	False	False	False	False	False
Lhx4	4.065243005457355	0.4420015692569108	female germ cell,leptomeningeal cell,native cell,oocyte,oogonial cell	0.026147514581680298	ovary	0.021566221490502357	0.92322546	True	True	True	True	False	False
Qsox1	4.949719165932926	0.3205976805072106	ciliated columnar cell of tracheobronchial tree,duct epithelial cell,hepatocyte,large intestine goblet cell,lung neuroendocrine cell,seminal vesicle glandular cell,type II pneumocyte	5.351195812225342	large intestine,liver	2.3904261589050293	0.897772	True	True	False	False	False	False
Cep350	5.106297330757953	0.2991056392826865	astrocyte,ependymal cell,leptomeningeal cell,microglial cell,mural cell,native cell,neuron,oligodendrocyte,oligodendrocyte precursor cell,pericyte,pituitary gland cell,tanycyte	2.5333564281463623	hypothalamus	1.5606374740600586	0.8583997	True	True	False	False	False	False
Tor1aip1	6.852817266626456	0.0593769484841633	microglial cell,non-classical monocyte	1.8527415990829468	heart	1.1351326704025269	0.59661907	False	False	False	False	False	False
Tor1aip2	6.584101941889955	0.0962610238809594	Leydig cell,Sertoli cell,ependymal cell,microglial cell,mural cell,neuron,pituitary gland cell,tanycyte	1.7679710388183594	hypothalamus	1.3026846647262573	0.6626827	False	False	False	False	False	False
Fam163a	2.30859879489786	0.683119925908718	GABAergic neuron,astrocyte,ependymal cell,native cell,tanycyte	1.0250282287597656	primary motor cortex	0.1461598128080368	0.9699488	True	True	True	True	True	True
Tdrd5	4.114896116587956	0.4351861444335501	DN3 thymocyte,double negative thymocyte,granulosa cell,immature T cell,male germ cell,oocyte,thymocyte	0.8205015063285828	ovary,thymus	0.3094238340854645	0.92247415	True	True	True	True	False	False
Axdnd1	3.798286031343276	0.4786442920736298	astrocyte,ependymal cell,granulosa cell,mural cell,native cell,oocyte,oogonial cell,pituitary gland cell,tanycyte	0.15147557854652405	ovary	0.09099162369966507	0.93929344	True	True	True	True	False	False
Gm2000	4.686033989768861	0.356791313781345	GABAergic neuron,basal cell of prostate epithelium,female germ cell,glutamatergic neuron,interstitial cell of ovary,luminal cell of prostate epithelium,oocyte,oogonial cell,prostate gland microvascular endothelial cell,seminal vesicle glandular cell,smooth muscle cell of prostate,urethra urothelial cell	1.1557600498199463	ovary,prostate gland,urethra	0.916109561920166	0.8848871	True	True	False	False	False	False
Soat1	4.781589270414746	0.3436753213110202	Sertoli cell,alveolar macrophage,astrocyte,granulosa cell,ovarian surface epithelial cell,supporting cell	4.179030418395996	gonad	2.137380838394165	0.8932838	True	True	False	False	False	False
Abl2	5.417962914790328	0.2563261777417083	astrocyte,ependymal cell,leptomeningeal cell,macrophage,microglial cell,native cell,oligodendrocyte precursor cell,pituitary gland cell,tanycyte	2.3038339614868164	primary motor cortex	1.081952452659607	0.847323	False	False	False	False	False	False
Tor3a	6.250190745933778	0.1420939354931234	Kupffer cell,bronchial smooth muscle cell,endothelial cell of hepatic sinusoid,endothelial cell of lymphatic vessel,erythroid progenitor cell, mammalian,fenestrated cell,kidney capillary endothelial cell,kidney cortex artery cell,smooth muscle cell of the pulmonary artery,vein endothelial cell	0.8513967990875244	heart,liver	0.4237528443336487	0.71234643	False	False	False	False	False	False
Fam20b	6.078831360197696	0.1656148586471566	GABAergic neuron,basal epithelial cell of tracheobronchial tree,chondrocyte,epithelial cell,kidney collecting duct epithelial cell,kidney collecting duct principal cell,kidney distal convoluted tubule epithelial cell,kidney loop of Henle ascending limb epithelial cell,kidney loop of Henle thick ascending limb epithelial cell	1.1610463857650757	trachea	0.7757225632667542	0.72665113	False	False	False	False	False	False
Ralgps2	6.344739928072116	0.1291160408899201	B cell,Leydig cell,Sertoli cell,ependymal cell,microglial cell,pituitary gland cell,professional antigen presenting cell,tanycyte	2.2348341941833496	diencephalon,spleen	1.8785041570663452	0.71908313	False	False	False	False	False	False
Angptl1	3.382660718482652	0.5356933472080946	Schwann cell,chondrocyte,fibroblast,mesenchymal stem cell,mesenchymal stem cell of adipose tissue,neuroendocrine cell,pancreatic stellate cell,stromal cell	2.285555124282837	limb muscle,trachea	1.1415488719940186	0.9541807	True	True	True	True	True	False
Tex35	3.827706415495773	0.4746060271613197	GABAergic neuron,ependymal cell,glutamatergic neuron,leptomeningeal cell,native cell,neuron,pituitary gland cell,tanycyte	0.027533430606126785	hypothalamus,primary motor cortex	0.01722027361392975	0.9319839	True	True	True	True	False	False
Rasal2	4.063706856419848	0.4422124222738561	GABAergic neuron,endothelial cell,glutamatergic neuron,leptomeningeal cell,mural cell,native cell,oligodendrocyte,oligodendrocyte precursor cell,pericyte	6.957543849945068	primary motor cortex	4.819724082946777	0.92682594	True	True	True	True	False	False
Cryzl2	4.333693132946225	0.4051538950414995	Leydig cell,Sertoli cell,ependymal cell,granulosa cell,interstitial cell of ovary,microglial cell,mural cell,ovarian surface epithelial cell,pituitary gland cell,supporting cell,tanycyte	0.39757683873176575	gonad,islet of Langerhans	0.25817328691482544	0.9085941	True	True	True	True	False	False
Sec16b	3.797389313801677	0.4787673762239156	adventitial cell,fibroblast of cardiac tissue,fibroblast of lung,hepatocyte,type B pancreatic cell	0.5590956211090088	liver,pancreas	0.26134344935417175	0.94475967	True	True	True	True	False	False
Brinp2	3.0248683555929663	0.5848042064497908	GABAergic neuron,ependymal cell,glutamatergic neuron,native cell,neuron,oligodendrocyte precursor cell,pituitary gland cell,tanycyte	1.9157936573028564	hypothalamus,primary motor cortex	1.768808364868164	0.96466106	True	True	True	True	True	True
Astn1	3.4137225050549835	0.5314297821173557	GABAergic neuron,astrocyte,ependymal cell,glioblast,glutamatergic neuron,native cell,neuron,oligodendrocyte precursor cell,pituitary gland cell,tanycyte	3.543816328048706	hypothalamus,primary motor cortex	3.1786956787109375	0.9419359	True	True	True	True	False	False
Pappa2	3.3351223060270594	0.542218506839297	chondrocyte,fibroblast,pancreatic A cell,pancreatic D cell,pancreatic PP cell,pancreatic stellate cell	2.4636332988739014	pancreas,trachea	0.8943672180175781	0.9551502	True	True	True	True	True	False
Cop1	4.788498501430508	0.3427269548642269	astrocyte,ependymal cell,glioblast,glutamatergic neuron,leptomeningeal cell,microglial cell,mural cell,native cell,neural progenitor cell,neuron,oligodendrocyte,oligodendrocyte precursor cell,pericyte,pituitary gland cell,tanycyte	1.7424856424331665	diencephalon	1.2299152612686157	0.8944712	True	True	False	False	False	False
Tnr	0.3323457668723615	0.9543819604068114	oligodendrocyte precursor cell	38.695838928222656	hypothalamus,primary motor cortex	4.186640739440918	0.9956878	True	True	True	True	True	True
4930523C07Rik	4.859525960375642	0.3329776703619601	chondrocyte,neuroendocrine cell,smooth muscle cell,smooth muscle cell of trachea	10.395797729492188	trachea	4.789079189300537	0.8915691	True	True	False	False	False	False
Tnn	4.086237615578781	0.4391198326704159	Schwann cell,adventitial cell,chondrocyte,ciliated columnar cell of tracheobronchial tree,fibroblast,fibroblast of lung,lung neuroendocrine cell,mesenchymal stem cell,pulmonary interstitial fibroblast	0.846968412399292	trachea	0.7020924687385559	0.9236462	True	True	True	True	False	False
Mrps14	6.992498823934815	0.0402041488071986	cell of skeletal muscle,oocyte,promonocyte,thymocyte	2.936922073364258	None	2.326978921890259	0.4719186	False	False	False	False	False	False
Cacybp	5.319063259515764	0.269901221686229	female germ cell,male germ cell,neural progenitor cell,oocyte,oogonial cell,primordial germ cell	7.482643127441406	ovary	6.227895736694336	0.8453066	False	False	False	False	False	False
Rabgap1l	5.0879884017124	0.3016187371866223	GABAergic neuron,astrocyte,ependymal cell,glutamatergic neuron,leptomeningeal cell,microglial cell,mural cell,neuron,oligodendrocyte,oligodendrocyte precursor cell,pericyte,pituitary gland cell,tanycyte	5.949525356292725	hypothalamus,primary motor cortex	4.510256290435791	0.85804933	True	True	False	False	False	False
Rc3h1	6.109828137328002	0.1613602168032165	astrocyte,ependymal cell,glioblast,leptomeningeal cell,microglial cell,mural cell,native cell,oligodendrocyte,oligodendrocyte precursor cell,pericyte,pituitary gland cell,tanycyte	1.6216368675231934	diencephalon,hypothalamus,primary motor cortex	1.038511037826538	0.75408643	False	False	False	False	False	False
Serpinc1	0.4681494593690662	0.9357414394833268	duct epithelial cell,hepatocyte	19.15211296081543	liver	8.271955490112305	0.99468243	True	True	True	True	True	True
Zbtb37	4.498298072052321	0.3825600925085487	astrocyte,glioblast,interstitial cell of ovary,leptomeningeal cell,macrophage,mural cell,native cell,neural progenitor cell,oligodendrocyte,oligodendrocyte precursor cell,pericyte	0.9566987156867981	diencephalon	0.8425998091697693	0.91531134	True	True	True	False	False	False
Dars2	5.588074738377051	0.2329764959429058	astrocyte,leptomeningeal cell,male germ cell,mural cell,native cell,oligodendrocyte,oogonial cell,pericyte,primordial germ cell	0.6085720658302307	hypothalamus,ovary	0.23322755098342896	0.8561614	True	False	False	False	False	False
Cenpl	4.098881780070215	0.4373842847745568	erythroblast,granulocytopoietic cell,immature NK T cell,stem cell of epidermis,thymocyte	1.1851643323898315	bone marrow	0.3745128810405731	0.9171113	True	True	True	True	False	False
Klhl20	6.165828440171346	0.1536735714868664	astrocyte,leptomeningeal cell,microglial cell,mural cell,native cell,oligodendrocyte,oligodendrocyte precursor cell,oogonial cell,pericyte,pituitary gland cell,tanycyte	0.5078314542770386	hypothalamus,ovary,primary motor cortex	0.28292831778526306	0.75181866	False	False	False	False	False	False
Ankrd45	3.4436423268255867	0.5273229640074182	GABAergic neuron,ependymal cell,glutamatergic neuron,neuron,pituitary gland cell,tanycyte	0.7432501316070557	hypothalamus,primary motor cortex	0.6206962466239929	0.9388715	True	True	True	True	False	False
Tex50	2.895777489924739	0.6025233195186623	GABAergic neuron,ependymal cell,glutamatergic neuron,native cell,neuron,pituitary gland cell,tanycyte	0.16321483254432678	hypothalamus,primary motor cortex	0.14775802195072174	0.9604838	True	True	True	True	True	True
Prdx6	3.627303287612584	0.5021135170517662	enterocyte of epithelium of large intestine,luminal cell of prostate epithelium	39.01639175415039	large intestine,prostate gland	26.56056785583496	0.9329271	True	True	True	True	False	False
Tnfsf4	5.432155955035432	0.2543780299499011	erythroid progenitor cell, mammalian,glutamatergic neuron,immature NK T cell,late pro-B cell,macrophage dendritic cell progenitor,native cell,plasma cell,plasmacytoid dendritic cell,precursor B cell	0.04238772392272949	primary motor cortex	0.023232201114296913	0.8498	False	False	False	False	False	False
Fasl	2.841658677281833	0.6099517100202587	CD4-positive, alpha-beta T cell,CD8-positive, alpha-beta T cell,T cell,hematopoietic stem cell,mature NK T cell,natural killer cell,regulatory T cell	1.4923568964004517	lung,mammary gland	0.19323143362998962	0.964843	True	True	True	True	True	True
Suco	4.889023736721027	0.3289287825367946	glioblast,luminal cell of prostate epithelium,microglial cell,native cell,oogonial cell,seminal vesicle glandular cell,tanycyte,urethra urothelial cell	1.679681420326233	urethra	1.1093546152114868	0.9023823	True	True	True	False	False	False
4930558K02Rik	4.246845333913524	0.4170746917832152	GABAergic neuron,ependymal cell,microglial cell,mural cell,native cell,neuron,oligodendrocyte,oligodendrocyte precursor cell,oocyte,oogonial cell,pituitary gland cell,tanycyte	0.11388888955116272	hypothalamus,ovary	0.07688483595848083	0.9029056	True	True	True	True	False	False
Pigc	6.905279542376251	0.0521759355306207	bronchial smooth muscle cell,kidney capillary endothelial cell	0.35969075560569763	None	0.2634851336479187	0.5075089	False	False	False	False	False	False
Dnm3	2.894300158953828	0.6027260991218373	microglial cell,mural cell,oligodendrocyte,oligodendrocyte precursor cell,pericyte,pituitary gland cell	16.317785263061523	hypothalamus,primary motor cortex	5.304323673248291	0.9565047	True	True	True	True	True	True
Eef1aknmt	6.23145220422637	0.1446660023666438	ependymal cell,glioblast,mesothelial cell,microglial cell,mural cell,native cell,neural progenitor cell,pituitary gland cell,tanycyte	0.24110135436058044	diencephalon,mesonephros	0.2008289396762848	0.75574	False	False	False	False	False	False
Vamp4	5.086043965861745	0.3018856319704986	GABAergic neuron,astrocyte,ependymal cell,glutamatergic neuron,leptomeningeal cell,microglial cell,mural cell,native cell,neuron,pericyte,pituitary gland cell,tanycyte	1.7979313135147095	hypothalamus,primary motor cortex	1.2226821184158325	0.8660333	True	True	False	False	False	False
Myoc	2.801104824243082	0.6155181635694884	astrocyte,chondrocyte,fibroblast,mesenchymal stem cell,mesenchymal stem cell of adipose tissue,stromal cell	8.549351692199707	limb muscle,trachea	4.824246883392334	0.97044814	True	True	True	True	True	True
Myocos	1.4022827295718716	0.8075215770597681	astrocyte,leptomeningeal cell	0.08151134103536606	primary motor cortex	0.006028084084391594	0.98349273	True	True	True	True	True	True
Prrc2c	6.4624283439881385	0.1129620369817595	Sertoli cell,ependymal cell,glioblast,granulosa cell,interstitial cell of ovary,mural cell,oocyte,oogonial cell,ovarian surface epithelial cell,pituitary gland cell,tanycyte	4.7959747314453125	gonad,ovary	3.760652542114258	0.69325995	False	False	False	False	False	False
Fmo4	4.307158961640507	0.4087959961237184	brush cell,ependymal cell,epithelial cell of proximal tubule,kidney proximal convoluted tubule epithelial cell,kidney proximal straight tubule epithelial cell,leptomeningeal cell,mural cell,pituitary gland cell,tanycyte	0.054803621023893356	kidney	0.02162265218794346	0.8932956	True	True	False	True	False	False
Fmo1	4.1489700073075	0.430509135574475	bronchial smooth muscle cell,brush cell,endothelial cell of lymphatic vessel,epithelial cell of proximal tubule,kidney proximal convoluted tubule epithelial cell,kidney proximal straight tubule epithelial cell,smooth muscle cell of the pulmonary artery,vein endothelial cell	5.212482929229736	kidney,pancreas	1.5352121591567993	0.91582644	True	True	True	True	False	False
Fmo2	3.980610686933068	0.4536182674132829	adventitial cell,endocardial cell,fibroblast of connective tissue of prostate,fibroblast of lung,pancreatic stellate cell,pulmonary interstitial fibroblast	5.7919769287109375	heart	1.1207425594329834	0.9410861	True	True	True	True	False	False
Fmo6	1.975232439979616	0.7288780522143793	basal cell of prostate epithelium,basal epithelial cell of tracheobronchial tree,chondrocyte,epithelial cell	0.40370112657546997	prostate gland,trachea	0.08777496963739395	0.9754358	True	True	True	True	True	True
Fmo3	2.966765048894872	0.5927795117181345	basal epithelial cell of tracheobronchial tree,ciliated columnar cell of tracheobronchial tree,club cell,duct epithelial cell,epithelial cell,hepatocyte	1.4519081115722656	liver	0.5926848649978638	0.9568826	True	True	True	True	True	True
Prrx1	4.45316191326398	0.3887555169247163	chondrocyte,fibroblast,fibroblast of cardiac tissue,interstitial cell of ovary,leptomeningeal cell,mesenchymal stem cell,mesenchymal stem cell of adipose tissue,neuroendocrine cell,smooth muscle cell of trachea,stromal cell	2.5908775329589844	trachea	2.083690881729126	0.90289956	True	True	True	False	False	False
Gorab	6.4610008879859775	0.113157970707761	Leydig cell,fibroblast of lung,interstitial cell of ovary,mesenchymal cell,mesothelial cell,native cell,neural progenitor cell,oocyte,oogonial cell,pulmonary interstitial fibroblast	0.29454705119132996	mesonephros,ovary	0.26240718364715576	0.6678006	False	False	False	False	False	False
Mettl11b	0.9807575518733992	0.8653804522509173	astrocyte,native cell	0.6930942535400391	hypothalamus,primary motor cortex	0.044753775000572205	0.9918189	True	True	True	True	True	True
Kifap3	5.335215182154196	0.2676841961668124	GABAergic neuron,ependymal cell,glutamatergic neuron,native cell,neuron,oligodendrocyte precursor cell,oocyte,pituitary gland cell,tanycyte	3.301187515258789	diencephalon,hypothalamus,primary motor cortex	3.0929760932922363	0.84837556	False	False	False	False	False	False
Scyl3	6.578950717531312	0.0969680849606217	astrocyte,ependymal cell,leptomeningeal cell,mural cell,native cell,oligodendrocyte,oligodendrocyte precursor cell,pericyte,pituitary gland cell,tanycyte	0.3623224198818207	hypothalamus,primary motor cortex	0.2380526214838028	0.68456036	False	False	False	False	False	False
BC055324	4.007576878657753	0.4499168668708574	female germ cell,male germ cell,mesothelial cell,native cell,neural progenitor cell,oocyte,oogonial cell,primordial germ cell	0.520184338092804	mesonephros,ovary	0.4475010335445404	0.92373675	True	True	True	True	False	False
Mettl18	4.779500025172065	0.3439620927451726	ependymal cell,microglial cell,mural cell,native cell,neuron,oocyte,pericyte,pituitary gland cell,tanycyte	0.23963557183742523	hypothalamus	0.12004483491182327	0.9024525	True	True	True	False	False	False
Sele	3.650782015143072	0.4988908085690827	endocardial cell,endothelial cell,endothelial cell of hepatic sinusoid,fenestrated cell,kidney capillary endothelial cell,kidney cortex artery cell,mesangial cell,smooth muscle cell of the pulmonary artery,vein endothelial cell	0.6083461046218872	limb muscle	0.2722943127155304	0.93969667	True	True	True	True	False	False
Sell	5.13800198847921	0.294753833195828	B cell,CD4-positive, alpha-beta T cell,T cell,immature NK T cell,macrophage dendritic cell progenitor,mature NK T cell,monocyte,naive B cell,natural killer cell,neutrophil,precursor B cell,regulatory T cell	3.736313581466675	spleen	2.1766204833984375	0.85540813	True	True	False	False	False	False
Selp	1.5772776565645423	0.7835016366727294	endothelial cell,smooth muscle cell	2.9683094024658203	limb muscle	1.33564031124115	0.9802131	True	True	True	True	True	True
F5	4.448267630985726	0.3894273099336983	basal epithelial cell of tracheobronchial tree,chondrocyte,epithelial cell,hepatocyte,prostate gland microvascular endothelial cell	1.8519967794418335	liver	0.7854505777359009	0.9275756	True	True	True	False	False	False
Slc19a2	5.0429482092432405	0.3078009891908493	hepatic stellate cell,hepatocyte	0.7107163071632385	liver	0.31670477986335754	0.9100586	True	True	True	False	False	False
Ccdc181	3.2200308281390644	0.5580160530049729	female germ cell,oocyte,oogonial cell	0.9922748804092407	ovary	0.84163498878479	0.9557007	True	True	True	True	True	True
Blzf1	6.678117289880015	0.0833564037699861	ependymal cell,leptomeningeal cell,mural cell,native cell,oocyte,pituitary gland cell,tanycyte	0.5265609622001648	hypothalamus,ovary	0.3778233826160431	0.63990706	False	False	False	False	False	False
Nme7	4.896271773558989	0.3279339113381673	astrocyte,ependymal cell,leptomeningeal cell,native cell,neuron,oligodendrocyte precursor cell,pituitary gland cell,tanycyte	1.5723557472229004	hypothalamus,primary motor cortex	0.6762678623199463	0.889554	True	True	False	False	False	False
Atp1b1	3.6932889031650222	0.493056279912326	kidney collecting duct epithelial cell,kidney collecting duct principal cell,kidney distal convoluted tubule epithelial cell,kidney loop of Henle ascending limb epithelial cell,kidney loop of Henle thick ascending limb epithelial cell	38.68376922607422	kidney,primary motor cortex	11.12185001373291	0.9141749	True	True	True	True	False	False
Dpt	2.944558649015466	0.5958275795134735	adventitial cell,fibroblast of cardiac tissue,fibroblast of connective tissue of prostate,mesenchymal stem cell,mesenchymal stem cell of adipose tissue,stromal cell	13.716370582580566	adipose tissue,trachea	4.287204742431641	0.95717555	True	True	True	True	True	True
Xcl1	3.2231863658170954	0.5575829214381446	Langerhans cell,hematopoietic precursor cell,hematopoietic stem cell,immature NK T cell,mature NK T cell,natural killer cell,regulatory T cell	3.7936041355133057	mammary gland	0.43840375542640686	0.9554835	True	True	True	True	True	True
Sft2d2	6.453753539078619	0.1141527474804963	enterocyte of epithelium of large intestine,epithelial cell of large intestine,hematopoietic stem cell,kidney collecting duct epithelial cell,kidney collecting duct principal cell,kidney loop of Henle ascending limb epithelial cell,kidney loop of Henle thick ascending limb epithelial cell,large intestine goblet cell,luminal cell of prostate epithelium,prostate gland microvascular endothelial cell…	1.3691301345825195	large intestine	1.0844238996505737	0.7607155	False	False	False	False	False	False
Tiprl	6.956285469038539	0.0451748221905458	double negative thymocyte,glioblast,immature T cell,lung neuroendocrine cell,native cell,neural progenitor cell,pericyte,thymocyte	1.0518872737884521	diencephalon	0.8846196532249451	0.5541165	False	False	False	False	False	False
Gpr161	2.1546041534540943	0.7042573506956523	GABAergic neuron,glioblast,glutamatergic neuron,neural progenitor cell	0.5746715068817139	diencephalon	0.9589727520942688	0.9769425	True	True	True	True	True	True
Dcaf6	4.976847021349422	0.3168740898801536	GABAergic neuron,astrocyte,ependymal cell,glutamatergic neuron,leptomeningeal cell,microglial cell,mural cell,native cell,neuron,oligodendrocyte,oligodendrocyte precursor cell,pericyte,pituitary gland cell,tanycyte	2.2058756351470947	hypothalamus,primary motor cortex	1.6003830432891846	0.8556132	True	True	False	False	False	False
Mpc2	4.96473737893687	0.3185362688578907	Leydig cell,Sertoli cell,fibroblast of connective tissue of prostate,granulosa cell,interstitial cell of ovary,oocyte,oogonial cell,prostate gland microvascular endothelial cell,smooth muscle cell of prostate,urethra urothelial cell	2.8032078742980957	ovary,urethra	1.687076210975647	0.8817536	True	True	False	False	False	False
Adcy10	3.68205018089644	0.4945989157107292	ependymal cell,microglial cell,mural cell,native cell,oligodendrocyte,oligodendrocyte precursor cell,pericyte,pituitary gland cell,tanycyte	0.6353310942649841	hypothalamus,primary motor cortex	0.22999386489391327	0.9401792	True	True	True	True	False	False
Mpzl1	5.703864465827548	0.2170831074968002	bladder cell,endothelial cell,fenestrated cell,interstitial cell of ovary,kidney capillary endothelial cell,kidney cortex artery cell,native cell,oligodendrocyte,oligodendrocyte precursor cell	2.0426528453826904	None	0.9291219711303711	0.7903594	False	False	False	False	False	False
Rcsd1	5.148795275682058	0.2932723381625265	immature T cell,leptomeningeal cell,macrophage,microglial cell,mural cell,pericyte	4.7471466064453125	thymus	1.36745023727417	0.8971475	True	True	False	False	False	False
Creg1	5.354294249510312	0.2650653884767278	Kupffer cell,erythroblast,granulocyte,granulocytopoietic cell,hepatocyte,immature B cell,lymphocyte,myeloid leukocyte	10.122225761413574	bone marrow,liver	5.737215042114258	0.86315024	True	False	False	False	False	False
Cd247	3.1284734561951364	0.5705832894036555	CD4-positive, alpha-beta T cell,DN3 thymocyte,DN4 thymocyte,double negative thymocyte,immature T cell,regulatory T cell,thymocyte	7.737194061279297	thymus	3.604520559310913	0.9588457	True	True	True	True	True	True
Pou2f1	4.771295420830003	0.3450882631466941	astrocyte,ependymal cell,glioblast,leptomeningeal cell,microglial cell,native cell,oligodendrocyte precursor cell,pericyte,pituitary gland cell,tanycyte	2.978280782699585	diencephalon,primary motor cortex	1.3505103588104248	0.89592874	True	True	False	False	False	False
Dusp27	2.5371475715253515	0.6517491422839281	cardiac muscle cell,leptomeningeal cell,macrophage	0.26552870869636536	primary motor cortex	0.046843718737363815	0.9674596	True	True	True	True	True	True
Gpa33	1.7368238979781594	0.7616021949369602	enterocyte of epithelium of large intestine,epithelial cell of large intestine,intestinal crypt stem cell,large intestine goblet cell	7.070206642150879	large intestine	5.485787391662598	0.9857841	True	True	True	True	True	True
Mael	1.2597060163188876	0.8270917681034207	female germ cell,oocyte,oogonial cell	5.249178409576416	ovary	3.0802836418151855	0.9920932	True	True	True	True	True	True
Ildr2	4.774237012090361	0.3446844980322929	ependymal cell,glutamatergic neuron,kidney collecting duct principal cell,kidney distal convoluted tubule epithelial cell,kidney loop of Henle ascending limb epithelial cell,kidney loop of Henle thick ascending limb epithelial cell,leptomeningeal cell,mural cell,tanycyte	4.436770439147949	primary motor cortex	1.4148041009902954	0.91448265	True	True	True	False	False	False
Tada1	6.760958581078216	0.0719855434235632	Leydig cell,glioblast,mesenchymal cell,mesothelial cell,neural progenitor cell,oligodendrocyte,supporting cell,thymocyte	0.5719311237335205	diencephalon,mesonephros	0.5631888508796692	0.64692646	False	False	False	False	False	False
Pogk	5.911090489435767	0.1886391016090125	glioblast,neural progenitor cell,oligodendrocyte,oocyte,oogonial cell	0.8853404521942139	diencephalon	0.8553081750869751	0.8428118	False	False	False	False	False	False
Fmo9	0.694036933461444	0.9047359483235462	basal cell of epidermis,keratinocyte	0.35964491963386536	tongue	0.23622675240039825	0.9883568	True	True	True	True	True	True
Fam78b	5.640167595392792	0.2258261896933936	GABAergic neuron,glioblast,glutamatergic neuron,native cell,neural progenitor cell,neuron,oligodendrocyte precursor cell,pituitary gland cell,tanycyte	0.5668714046478271	diencephalon,primary motor cortex	0.5375772714614868	0.8323781	False	False	False	False	False	False
Uck2	6.178480171899418	0.1519369849061946	DN3 thymocyte,Sertoli cell,male germ cell,mesothelial cell,primordial germ cell,skeletal muscle satellite cell,thymocyte	1.0205142498016357	mesonephros	0.5906476974487305	0.7831425	False	False	False	False	False	False
Tmco1	6.611683143574125	0.0924752065910421	bronchial smooth muscle cell,brush cell,ciliated columnar cell of tracheobronchial tree,epithelial cell of proximal tubule,kidney collecting duct epithelial cell,kidney collecting duct principal cell,kidney distal convoluted tubule epithelial cell,kidney loop of Henle ascending limb epithelial cell,kidney loop of Henle thick ascending limb epithelial cell,kidney proximal convoluted tubule epithel…	3.446331739425659	kidney	2.3516056537628174	0.57478905	False	False	False	False	False	False
Aldh9a1	5.058441094363566	0.3056744236760155	brush cell,epithelial cell of proximal tubule,hepatocyte,kidney proximal convoluted tubule epithelial cell,kidney proximal straight tubule epithelial cell	2.8897171020507812	kidney	1.2991210222244263	0.86173767	True	True	False	False	False	False
Mgst3	3.6390930422945305	0.5004952461138319	enterocyte of epithelium of large intestine,epithelial cell of large intestine,erythroblast,granulocytopoietic cell	27.289474487304688	large intestine	19.173946380615234	0.934223	True	True	True	True	False	False
Lrrc52	2.7997072932221703	0.6157099897691858	cardiac muscle cell,kidney collecting duct epithelial cell,kidney collecting duct principal cell,kidney distal convoluted tubule epithelial cell,kidney loop of Henle ascending limb epithelial cell,kidney loop of Henle thick ascending limb epithelial cell	0.2730463147163391	kidney,prostate gland	0.05582500621676445	0.9559968	True	True	True	True	True	True
Rxrg	4.716044274413817	0.3526720786666031	Schwann cell,cardiac muscle cell,cell of skeletal muscle,chondrocyte,ependymal cell,oligodendrocyte precursor cell,tanycyte	0.5278826951980591	hypothalamus,trachea	0.2035289704799652	0.8913573	True	True	False	False	False	False
Lmx1a	3.3635472545963627	0.5383168761927817	ependymal cell,mesothelial cell,neural progenitor cell,neuron,pituitary gland cell,tanycyte	0.3716949224472046	hypothalamus,mesonephros	0.4002665579319	0.9491967	True	True	True	True	False	False
Pbx1	4.651882362891127	0.3614789927662215	astrocyte,ependymal cell,leptomeningeal cell,mural cell,pituitary gland cell,tanycyte	16.97333526611328	hypothalamus,primary motor cortex	5.7733845710754395	0.8915985	True	True	False	False	False	False
Nuf2	4.487925798378785	0.3839837988959163	erythroblast,granulocytopoietic cell,immature NK T cell,megakaryocyte-erythroid progenitor cell,neural progenitor cell,promonocyte,stem cell of epidermis,thymocyte	1.3422412872314453	bone marrow	0.5020468235015869	0.8901493	True	True	False	False	False	False
Rgs5	2.755173761642453	0.6218226971039185	mesangial cell,neuroendocrine cell,pericyte,smooth muscle cell,smooth muscle cell of prostate,smooth muscle cell of trachea	14.647217750549316	heart,limb muscle	1.7527183294296265	0.96022415	True	True	True	True	True	True
Rgs4	4.144427601532911	0.431132629739674	glutamatergic neuron,neuroendocrine cell,pancreatic stellate cell,pericyte,smooth muscle cell,smooth muscle cell of trachea,stem cell of epidermis	5.389105319976807	primary motor cortex	3.168524742126465	0.9062567	True	True	True	True	False	False
Ccdc190	2.2258132260785386	0.6944831377578847	astrocyte,ependymal cell,mural cell,pituitary gland cell,tanycyte	0.8714216947555542	hypothalamus	0.12615957856178284	0.9758793	True	True	True	True	True	True
Hsd17b7	6.020430179548307	0.1736310503267575	alveolar macrophage,epidermal cell,glioblast,granulosa cell,hepatocyte	0.8752963542938232	diencephalon	0.6453568935394287	0.82740724	False	False	False	False	False	False
Ddr2	4.247957029768701	0.4169220995416642	adventitial cell,bladder cell,fibroblast of cardiac tissue,fibroblast of connective tissue of prostate,leptomeningeal cell,mesenchymal stem cell,mesenchymal stem cell of adipose tissue,stromal cell	1.8852030038833618	limb muscle	0.7806481719017029	0.90095276	True	True	True	True	False	False
Uap1	4.524014637835837	0.37903021659903	Schwann cell,chondrocyte,mesenchymal stem cell,neuroendocrine cell,skeletal muscle satellite cell,smooth muscle cell,smooth muscle cell of trachea,stromal cell	10.386592864990234	limb muscle,trachea	7.096848487854004	0.9144875	True	True	True	False	False	False
Uhmk1	4.502329001423243	0.382006803994088	GABAergic neuron,glioblast,glutamatergic neuron,leptomeningeal cell	0.921134352684021	diencephalon,primary motor cortex	0.8365072011947632	0.90737796	True	True	True	False	False	False
Sh2d1b1	3.735966397976629	0.4871983336343413	alveolar macrophage,dendritic cell,intermediate monocyte,kidney cell,lung macrophage,myeloid dendritic cell,non-classical monocyte	1.666668176651001	lung	0.42859208583831787	0.9422509	True	True	True	True	False	False
Gm7694	5.159912922164433	0.291746321321124	ciliated columnar cell of tracheobronchial tree,kidney collecting duct epithelial cell,kidney collecting duct principal cell,kidney distal convoluted tubule epithelial cell,kidney loop of Henle ascending limb epithelial cell,kidney loop of Henle thick ascending limb epithelial cell,podocyte (sensu Diptera)	0.2714432179927826	kidney,large intestine	0.07667374610900879	0.8554967	True	True	False	False	False	False
Nos1ap	3.704727125308606	0.4914862606052287	GABAergic neuron,astrocyte,ependymal cell,glutamatergic neuron,macrophage,native cell,neuron,oligodendrocyte precursor cell,pituitary gland cell,tanycyte	4.19473123550415	primary motor cortex	3.737027883529663	0.9435271	True	True	True	True	False	False
Spata46	2.8168078721627614	0.6133627509446338	astrocyte,ependymal cell,macrophage,native cell,pituitary gland cell,tanycyte	0.05034251883625984	mesonephros,primary motor cortex	0.008955946192145348	0.9671706	True	True	True	True	True	True
Olfml2b	5.012488017983627	0.3119819788389911	Schwann cell,cardiac neuron,fibroblast,fibroblast of cardiac tissue,fibroblast of connective tissue of prostate,lung neuroendocrine cell,mesenchymal stem cell,mesenchymal stem cell of adipose tissue,neuroendocrine cell,smooth muscle cell,smooth muscle cell of trachea,stromal cell	1.8675110340118408	limb muscle,trachea	0.8709037899971008	0.85299426	True	True	False	False	False	False
Atf6	6.073518472147242	0.1663441098114504	ependymal cell,glutamatergic neuron,leptomeningeal cell,macrophage,microglial cell,native cell,oligodendrocyte,oligodendrocyte precursor cell,pituitary gland cell,tanycyte	1.5411467552185059	primary motor cortex	1.3999409675598145	0.7970713	False	False	False	False	False	False
Dusp12	6.049598437134639	0.1696273925038833	ependymal cell,macrophage,microglial cell,mural cell,native cell,neuron,oligodendrocyte precursor cell,oocyte,oogonial cell,pituitary gland cell,tanycyte	1.3158094882965088	hypothalamus,ovary	0.7269285917282104	0.8070583	False	False	False	False	False	False
Gm26620	1.8272716378587208	0.7491872675021527	female germ cell,oocyte,oogonial cell	0.4449319541454315	ovary	0.13128428161144257	0.97922504	True	True	True	True	True	True
Fcrlb	6.040262530915203	0.1709088462848792	ciliated columnar cell of tracheobronchial tree,ependymal cell,lung neuroendocrine cell,macrophage dendritic cell progenitor,native cell,pituitary gland cell,plasmacytoid dendritic cell,precursor B cell	0.014170757494866848	hypothalamus	0.00747113348916173	0.7618851	False	False	False	False	False	False
Fcrla	4.769352704805857	0.3453549218658404	B cell,erythroid progenitor cell, mammalian,granulocytopoietic cell,immature T cell,late pro-B cell,macrophage dendritic cell progenitor,plasma cell,precursor B cell,professional antigen presenting cell	3.0340585708618164	spleen,thymus	2.1728062629699707	0.8733229	True	True	False	False	False	False
Fcgr2b	3.4543368959868395	0.5258550190896256	endothelial cell of hepatic sinusoid,hepatic stellate cell,myeloid cell	9.424897193908691	liver	1.6788966655731201	0.9527641	True	True	True	True	True	False
Fcgr4	3.772417776861699	0.4821949888923453	Kupffer cell,intermediate monocyte,kidney cell,lung macrophage,myeloid leukocyte,non-classical monocyte,plasma cell	6.170435428619385	liver,lung	2.337703227996826	0.934816	True	True	True	True	False	False
Fcgr3	4.372144326095528	0.3998760542313174	Kupffer cell,kidney cell,leukocyte,lung macrophage,mast cell,monocyte,myeloid cell,neutrophil	10.881915092468262	liver,lung	2.6742992401123047	0.92311716	True	True	True	True	False	False
Cfap126	3.766701417512321	0.4829796208423258	ependymal cell,granulosa cell,microglial cell,pancreatic A cell,pancreatic D cell,pituitary gland cell,tanycyte,type B pancreatic cell,urethra urothelial cell	0.2635771334171295	islet of Langerhans	0.21503883600234985	0.94329756	True	True	True	True	False	False
Sdhc	5.756903915353639	0.2098028712198286	brush cell,cardiac muscle cell,cell of skeletal muscle,epithelial cell of proximal tubule,kidney collecting duct epithelial cell,kidney collecting duct principal cell,kidney distal convoluted tubule epithelial cell,kidney loop of Henle ascending limb epithelial cell,kidney loop of Henle thick ascending limb epithelial cell,kidney proximal convoluted tubule epithelial cell,kidney proximal straight…	4.707701206207275	kidney,large intestine	2.549945116043091	0.76908755	False	False	False	False	False	False
Mpz	1.6509302586924453	0.7733920229664041	Schwann cell,cardiac muscle cell,cell of skeletal muscle	23.12163734436035	heart,limb muscle,trachea	0.8283098340034485	0.98453337	True	True	True	True	True	True
Pcp4l1	4.153716384506011	0.4298576441322835	cardiac muscle cell,cell of skeletal muscle,mesangial cell,neuroendocrine cell,smooth muscle cell,smooth muscle cell of prostate,smooth muscle cell of trachea	5.94659423828125	heart	1.2633283138275146	0.90766525	True	True	True	True	False	False
Nr1i3	0.6631067136170222	0.9089814544624306	duct epithelial cell,hepatocyte	1.2867344617843628	liver	0.5578137040138245	0.99040616	True	True	True	True	True	True
Tomm40l	6.817733493781046	0.0641925745527661	GABAergic neuron,kidney collecting duct epithelial cell,kidney collecting duct principal cell,kidney distal convoluted tubule epithelial cell,kidney loop of Henle ascending limb epithelial cell,kidney loop of Henle thick ascending limb epithelial cell,mesangial cell,podocyte (sensu Diptera)	0.4633519649505615	primary motor cortex	0.29484909772872925	0.5698161	False	False	False	False	False	False
Apoa2	0.5613409244701675	0.9229499061813184	duct epithelial cell,hepatocyte	189.0645751953125	liver	79.59275817871094	0.9963007	True	True	True	True	True	True
Fcer1g	4.644209528905535	0.3625321719531891	Kupffer cell,basophil,classical monocyte,intermediate monocyte,kidney cell,lung macrophage,mast cell,monocyte,myeloid leukocyte,neutrophil,non-classical monocyte,proerythroblast	57.126922607421875	bone marrow,liver,lung	27.065256118774414	0.8792508	True	True	False	False	False	False
Ndufs2	6.366953207257556	0.1260670288356606	cardiac muscle cell,cell of skeletal muscle,kidney collecting duct epithelial cell,kidney collecting duct principal cell,kidney distal convoluted tubule epithelial cell,kidney loop of Henle ascending limb epithelial cell,kidney loop of Henle thick ascending limb epithelial cell,kidney proximal convoluted tubule epithelial cell,kidney proximal straight tubule epithelial cell	5.637745380401611	kidney,large intestine	3.2997171878814697	0.7004869	False	False	False	False	False	False
Adamts4	2.6758921673518103	0.6327049506719341	endothelial cell,neuroendocrine cell,oligodendrocyte,smooth muscle cell,smooth muscle cell of trachea	2.8121354579925537	limb muscle	0.817403256893158	0.9714289	True	True	True	True	True	True
B4galt3	6.923017145055637	0.0497412583300315	bladder urothelial cell,ciliated columnar cell of tracheobronchial tree,glioblast,kidney collecting duct principal cell,pancreatic ductal cell	0.5948176383972168	diencephalon	0.7868205904960632	0.5603428	False	False	False	False	False	False
Ppox	2.9984397816348785	0.5884318131575801	erythroblast,granulocytopoietic cell,immature B cell	4.501776695251465	bone marrow	1.3119301795959473	0.9498475	True	True	True	True	False	True
Usp21	5.452271733810949	0.2516169224404987	Schwann cell,endothelial cell,mesenchymal stem cell,microglial cell,skeletal muscle satellite cell,smooth muscle cell	1.3947373628616333	limb muscle,mesonephros	0.8481627702713013	0.87274337	True	False	False	False	False	False
Ufc1	7.01580728864095	0.0370048107327972	late pro-B cell,lung neuroendocrine cell,pancreatic A cell,pancreatic D cell,plasma cell	2.1857409477233887	islet of Langerhans	1.579875111579895	0.52464426	False	False	False	False	False	False
Dedd	6.826990287981086	0.0629219797493557	astrocyte,leptomeningeal cell,macrophage,male germ cell,microglial cell,mural cell,native cell,oligodendrocyte,oocyte,pericyte,primordial germ cell	0.5005525946617126	mesonephros,ovary	0.27694544196128845	0.61899686	False	False	False	False	False	False
Nit1	5.684230238474447	0.2197781168817684	brush cell,ependymal cell,epithelial cell of proximal tubule,kidney proximal convoluted tubule epithelial cell,kidney proximal straight tubule epithelial cell,microglial cell,mural cell,native cell,neuron,pituitary gland cell,tanycyte	1.5166481733322144	hypothalamus	1.1817728281021118	0.7903733	False	False	False	False	False	False
Pfdn2	6.770460966503688	0.0706812385766916	GABAergic neuron,female germ cell,male germ cell,oocyte,oogonial cell,primordial germ cell	3.968679428100586	ovary	3.290569543838501	0.65731543	False	False	False	False	False	False
Klhdc9	5.585478488279626	0.2333328592594984	ependymal cell,kidney collecting duct epithelial cell,kidney collecting duct principal cell,kidney distal convoluted tubule epithelial cell,kidney loop of Henle ascending limb epithelial cell,kidney loop of Henle thick ascending limb epithelial cell,neuron,pancreatic ductal cell,pituitary gland cell,podocyte (sensu Diptera),tanycyte	0.16148337721824646	hypothalamus	0.1279727816581726	0.8106988	False	False	False	False	False	False
Nectin4	2.3133565229513287	0.6824668764393076	basal cell of prostate epithelium,luminal cell of prostate epithelium,prostate gland microvascular endothelial cell,seminal vesicle glandular cell,urethra urothelial cell	0.751622200012207	urethra	0.4760473370552063	0.97509056	True	True	True	True	True	True
Arhgap30	5.505121314490487	0.2443627477097326	B cell,alveolar macrophage,double negative thymocyte,immature T cell,intermediate monocyte,kidney cell,macrophage dendritic cell progenitor,myeloid dendritic cell,non-classical monocyte,regulatory T cell	2.768998146057129	lung,spleen,thymus	1.8364883661270142	0.8115872	False	False	False	False	False	False
Usf1	6.520023269970283	0.10505651244764	glioblast,kidney cell,mesothelial cell,monocyte,neural progenitor cell,non-classical monocyte	0.9067388772964478	diencephalon	0.9322724938392639	0.6909755	False	False	False	False	False	False
Tstd1	2.481934605257657	0.6593277171668283	enterocyte of epithelium of large intestine,epithelial cell of large intestine,intestinal crypt stem cell,large intestine goblet cell,pancreatic ductal cell	11.716058731079102	large intestine	9.936798095703125	0.97059464	True	True	True	True	True	True
F11r	6.016407161379324	0.1741832529434596	bladder urothelial cell,bronchial smooth muscle cell,endothelial cell,endothelial cell of coronary artery,enterocyte of epithelium of large intestine,fenestrated cell,kidney capillary endothelial cell,kidney cortex artery cell,microglial cell,smooth muscle cell of the pulmonary artery,vein endothelial cell	3.6320459842681885	bladder lumen,large intestine	2.3082351684570312	0.728956	False	False	False	False	False	False
Alyref2	6.768919314021353	0.0708928470007732	double negative thymocyte,erythroid progenitor cell, mammalian,immature T cell,macrophage dendritic cell progenitor,precursor B cell	0.3229564428329468	spleen,thymus	0.21421122550964355	0.6275612	False	False	False	False	False	False
Cd244a	0.7208608955338655	0.9010540703343018	leukocyte	0.29008349776268005	prostate gland,urethra	0.02272307313978672	0.9890076	True	True	True	True	True	True
Ly9	4.910003212369178	0.3260491233199247	B cell,CD4-positive, alpha-beta T cell,CD8-positive, alpha-beta T cell,DN4 thymocyte,Kupffer cell,T cell,double negative thymocyte,immature NK T cell,mature NK T cell,natural killer cell,professional antigen presenting cell,regulatory T cell	0.8623157739639282	spleen,thymus	0.5944395661354065	0.8547584	True	True	False	False	False	False
Slamf7	4.102002921218073	0.4369558745023308	dendritic cell,immature NK T cell,late pro-B cell,plasma cell	2.4566802978515625	spleen	0.3598494827747345	0.9286511	True	True	True	True	False	False
Cd48	5.105378599437044	0.2992317450615178	dendritic cell,immature NK T cell,kidney cell,monocyte,myeloid dendritic cell,natural killer cell,non-classical monocyte,promonocyte,regulatory T cell	4.553353309631348	lung,spleen	2.0182363986968994	0.844769	False	True	False	False	False	False
Slamf1	4.544600273213511	0.3762046162053581	B cell,DN3 thymocyte,DN4 thymocyte,double negative thymocyte,immature T cell,professional antigen presenting cell,regulatory T cell,thymocyte	0.4986373484134674	spleen,thymus	0.3112040162086487	0.9043464	True	True	True	False	False	False
Cd84	5.235629660067992	0.2813533827257058	DN4 thymocyte,Kupffer cell,alveolar macrophage,double negative thymocyte,immature T cell,lung macrophage,macrophage,mast cell,microglial cell,neutrophil	2.6516644954681396	spleen,thymus	1.3547272682189941	0.8469622	False	False	False	False	False	False
Slamf6	4.228053133619047	0.4196541238763155	CD4-positive, alpha-beta T cell,CD8-positive, alpha-beta T cell,DN3 thymocyte,DN4 thymocyte,T cell,double negative thymocyte,immature T cell,mature NK T cell,professional antigen presenting cell,regulatory T cell,thymocyte	0.68733811378479	spleen,thymus	0.4469505548477173	0.917359	True	True	True	True	False	False
Vangl2	3.3313046351432067	0.5427425233272224	ependymal cell,glioblast,neural progenitor cell,pituitary gland cell,tanycyte	1.5925524234771729	diencephalon	1.2586017847061157	0.946138	True	True	True	True	False	False
Nhlh1	1.3617774616319882	0.8130813617803719	glioblast,neural progenitor cell	0.12151144444942474	diencephalon	0.10692723840475082	0.9794328	True	True	True	True	True	True
Ncstn	6.731853613107401	0.0759805140643689	Leydig cell,Sertoli cell,supporting cell	1.4504830837249756	mesonephros	1.0079041719436646	0.71034765	False	False	False	False	False	False
Copa	6.894609050786118	0.0536405755421914	glioblast,kidney collecting duct epithelial cell,kidney collecting duct principal cell,kidney distal convoluted tubule epithelial cell,kidney loop of Henle ascending limb epithelial cell,kidney loop of Henle thick ascending limb epithelial cell,luminal cell of prostate epithelium	2.081012725830078	pancreas	1.9349417686462402	0.52548885	False	False	False	False	False	False
Pex19	6.82895639364575	0.06265211054988	Leydig cell,ciliated columnar cell of tracheobronchial tree,hepatocyte,mesothelial cell,supporting cell	0.9098031520843506	gonad,mesonephros	0.9030412435531616	0.54017407	False	False	False	False	False	False
Dcaf8	6.400555177583131	0.1214547961385312	astrocyte,ependymal cell,leptomeningeal cell,microglial cell,mural cell,native cell,oligodendrocyte,pericyte,pituitary gland cell,tanycyte	2.319648027420044	hypothalamus	1.4262663125991821	0.7088332	False	False	False	False	False	False
Pea15a	5.824818488318155	0.2004808638790832	endothelial cell of coronary artery,erythrocyte,fenestrated cell,glioblast,kidney capillary endothelial cell,mesangial cell,neural progenitor cell,smooth muscle cell	5.4238691329956055	diencephalon,heart	2.661630630493164	0.8321868	False	False	False	False	False	False
Casq1	0.4896918342334908	0.9327845162802878	cardiac muscle cell,cell of skeletal muscle	2.77821946144104	heart,hypothalamus,limb muscle	0.051587723195552826	0.9918482	True	True	True	True	True	True
Atp1a4	5.525282496685833	0.2415954080914548	cardiac neuron,ciliated columnar cell of tracheobronchial tree,ependymal cell,hepatic stellate cell,lung neuroendocrine cell,native cell,pericyte,pituitary gland cell,tanycyte	0.018084412440657616	pancreas,primary motor cortex	0.010672612115740776	0.80803746	False	False	False	False	False	False
Igsf8	3.134244162062187	0.5697911978082031	astrocyte,leptomeningeal cell,mural cell,native cell,pericyte	10.199112892150879	hypothalamus,primary motor cortex	1.1426379680633545	0.94381756	True	True	True	True	False	True
Atp1a2	2.530384181797521	0.6526774904416071	astrocyte,leptomeningeal cell,mural cell,pericyte	34.49667739868164	trachea	1.874928593635559	0.9661025	True	True	True	True	True	True
Kcnj9	2.150444925025628	0.7048282496389802	GABAergic neuron,glutamatergic neuron,neuron	0.9039424657821655	primary motor cortex	0.8181969523429871	0.9770868	True	True	True	True	True	True
Kcnj10	3.1289298981505262	0.5705206378242811	astrocyte,kidney collecting duct epithelial cell,kidney collecting duct principal cell,kidney distal convoluted tubule epithelial cell,kidney loop of Henle ascending limb epithelial cell,kidney loop of Henle thick ascending limb epithelial cell,oligodendrocyte	3.9310903549194336	kidney	0.7171569466590881	0.94888806	True	True	True	True	False	True
Pigm	6.781208506321407	0.0692060228652113	Leydig cell,Sertoli cell,glioblast,mesenchymal cell,mesothelial cell,neural progenitor cell,supporting cell	0.3483160436153412	diencephalon,mesonephros	0.36918625235557556	0.67869294	False	False	False	False	False	False
Slamf9	4.371834069393372	0.3999186403086314	blood cell,dendritic cell,kidney cell,late pro-B cell,leukocyte,lung macrophage,macrophage dendritic cell progenitor,myeloid dendritic cell,plasma cell,plasmacytoid dendritic cell,precursor B cell	1.910156488418579	kidney	0.42121192812919617	0.8927487	True	True	False	True	False	False
Igsf9	4.4814881437916885	0.38486743639371	enterocyte of epithelium of large intestine,ependymal cell,epithelial cell of large intestine,glioblast,large intestine goblet cell,mesothelial cell,neural progenitor cell,pituitary gland cell,stem cell of epidermis,tanycyte	0.6854106187820435	diencephalon,large intestine,mesonephros	0.6064949035644531	0.8974102	True	True	False	False	False	False
Tagln2	6.150734554801023	0.1557453699843116	Langerhans cell,basal cell	19.708906173706055	tongue	11.221494674682617	0.7907538	False	False	False	False	False	False
Cfap45	3.549480106201257	0.5127955877286382	ependymal cell,glutamatergic neuron,microglial cell,mural cell,neuron,pituitary gland cell,tanycyte	0.15927337110042572	hypothalamus	0.13532544672489166	0.9366225	True	True	True	True	False	False
Vsig8	1.6431466678796962	0.7744604047219916	basal cell of epidermis,keratinocyte	2.8148422241210938	tongue	2.358736515045166	0.9763226	True	True	True	True	True	True
Slamf8	3.872063492875705	0.4685175400678976	Kupffer cell,dendritic cell,kidney cell,macrophage dendritic cell progenitor,myeloid dendritic cell,myeloid leukocyte,plasmacytoid dendritic cell,precursor B cell	1.680136799812317	liver	0.5406470894813538	0.9328107	True	True	True	True	False	False
Dusp23	6.0884995368986	0.164287797160301	adventitial cell,bronchial smooth muscle cell,endothelial cell of hepatic sinusoid,endothelial cell of lymphatic vessel,fibroblast of lung,hepatic stellate cell,smooth muscle cell of the pulmonary artery,vein endothelial cell	0.7908096313476562	None	0.30830973386764526	0.75651217	False	False	False	False	False	False
Crp	1.175074041759903	0.8387084190468467	duct epithelial cell,hepatocyte,pancreatic ductal cell	5.739037990570068	liver	2.4134366512298584	0.9880576	True	True	True	True	True	True
Apcs	0.9751718993386768	0.8661471432814085	duct epithelial cell,hepatocyte,pancreatic ductal cell	2.7731142044067383	liver	1.2190220355987549	0.99024266	True	True	True	True	True	True
Fcer1a	2.4254297053166813	0.6670836238749962	granulocyte,granulocytopoietic cell,lymphocyte,megakaryocyte-erythroid progenitor cell,neutrophil,proerythroblast	291.9181823730469	bone marrow	94.8180160522461	0.97865564	True	True	True	True	True	True
Ackr1	3.826622924795337	0.4747547479412968	GABAergic neuron,fibroblast of connective tissue of prostate,glioblast,glutamatergic neuron,prostate gland microvascular endothelial cell	0.4553616940975189	diencephalon,primary motor cortex	0.3923449218273163	0.9401549	True	True	True	True	False	False
Cadm3	4.97773170010546	0.3167526581829787	GABAergic neuron,adventitial cell,bladder cell,fibroblast of cardiac tissue,glioblast,glutamatergic neuron,mesenchymal stem cell,mesenchymal stem cell of adipose tissue,pancreatic stellate cell,stromal cell	1.6102328300476074	diencephalon,primary motor cortex	1.4539133310317993	0.8489031	False	True	False	False	False	False
Aim2	4.389883304636122	0.3974411881789439	macrophage,microglial cell	2.1173739433288574	large intestine,spleen	0.5388256311416626	0.9143909	True	True	True	True	False	False
Ifi207	2.366646723182377	0.6751522219246842	fibroblast,fibroblast of connective tissue of prostate,leptomeningeal cell,leukocyte,microglial cell	0.6472248435020447	urethra	0.08862721174955368	0.976936	True	True	True	True	True	True
Ifi204	4.573450706861049	0.3722445831446107	Kupffer cell,hepatic stellate cell,kidney cell,mesenchymal stem cell,mesenchymal stem cell of adipose tissue,monocyte,myeloid cell,myeloid leukocyte,stromal cell	3.4420483112335205	adipose tissue,limb muscle	1.7815496921539307	0.8984184	True	True	False	False	False	False
Mndal	5.838094173103557	0.1986586330143231	B cell,endothelial cell of hepatic sinusoid,erythroid progenitor cell, mammalian,fenestrated cell,hepatic stellate cell,kidney capillary endothelial cell,myeloid leukocyte,professional antigen presenting cell	3.045283555984497	spleen	2.0438144207000732	0.79687154	False	False	False	False	False	False
Ifi211	1.088564532601449	0.8505827818561473	fibroblast,fibroblast of connective tissue of prostate,leukocyte	0.8018361926078796	urethra	0.08443702012300491	0.99079955	True	True	True	True	True	True
Ifi203	5.661434626033185	0.2229070604536472	endothelial cell of hepatic sinusoid,fenestrated cell,hepatic stellate cell,kidney capillary endothelial cell,mesenchymal stem cell,regulatory T cell,stromal cell	3.0861289501190186	limb muscle	2.3419289588928223	0.80706316	False	False	False	False	False	False
Ifi202b	2.6292102284975147	0.6391125500675356	Langerhans cell,basal cell,basal epithelial cell of tracheobronchial tree,keratinocyte,luminal epithelial cell of mammary gland	2.2005646228790283	tongue	0.9069289565086365	0.968343	True	True	True	True	True	True
Ifi205	2.1791154648203634	0.7008929089490034	mesenchymal stem cell,mesenchymal stem cell of adipose tissue,stromal cell	9.589398384094238	limb muscle	5.1406097412109375	0.9690726	True	True	True	True	True	True
Olfr220	3.82492717585783	0.4749875077651974	GABAergic neuron,astrocyte,ependymal cell,glutamatergic neuron,leptomeningeal cell,native cell,pituitary gland cell	0.027139751240611076	primary motor cortex	0.020042384043335915	0.93254316	True	True	True	True	False	False
Fmn2	2.666121832956294	0.6340460344037588	GABAergic neuron,astrocyte,ependymal cell,glutamatergic neuron,native cell,neuron,oligodendrocyte precursor cell,pituitary gland cell,tanycyte	7.436251640319824	hypothalamus,primary motor cortex	2.5937798023223877	0.972647	True	True	True	True	True	True
Grem2	4.647307624378177	0.3621069249483468	adventitial cell,bladder cell,fibroblast of lung,hepatic stellate cell,mesangial cell,pancreatic stellate cell,podocyte (sensu Diptera),pulmonary interstitial fibroblast	3.3649673461914062	bladder lumen	0.8995371460914612	0.8973952	True	True	False	False	False	False
Rgs7	2.857509974246557	0.6077759486156674	GABAergic neuron,astrocyte,ependymal cell,glutamatergic neuron,native cell,neuron,oligodendrocyte precursor cell,tanycyte	9.852982521057129	hypothalamus,primary motor cortex	5.371800899505615	0.9692501	True	True	True	True	True	True
Fh1	6.287675396585232	0.1369487630612699	Sertoli cell,cardiac muscle cell,cell of skeletal muscle,kidney collecting duct epithelial cell,kidney distal convoluted tubule epithelial cell,kidney loop of Henle ascending limb epithelial cell,kidney loop of Henle thick ascending limb epithelial cell,kidney proximal straight tubule epithelial cell,male germ cell,oocyte,primordial germ cell	2.1807868480682373	ovary	1.2724331617355347	0.693002	False	False	False	False	False	False
Kmo	4.139102674696897	0.4318635333570787	brush cell,epithelial cell of proximal tubule,erythroid progenitor cell, mammalian,hepatocyte,kidney proximal convoluted tubule epithelial cell,kidney proximal straight tubule epithelial cell,macrophage dendritic cell progenitor,precursor B cell	1.364863395690918	kidney,liver	0.621350109577179	0.9084341	True	True	True	True	False	False
Opn3	6.221537060438827	0.146026962748745	brush cell,glutamatergic neuron,oocyte,oogonial cell	0.21555569767951965	diencephalon,ovary,primary motor cortex	0.11450229585170746	0.8180576	False	False	False	False	False	False
Chml	5.851711759398874	0.1967894724812149	glioblast,kidney capillary endothelial cell,mesangial cell,neural progenitor cell	0.3528606593608856	diencephalon	0.4357738494873047	0.8623795	True	False	False	False	False	False
Wdr64	4.089788025423193	0.4386325006415514	ependymal cell,glutamatergic neuron,leptomeningeal cell,native cell,neuron,pituitary gland cell,tanycyte	0.0313553549349308	hypothalamus,primary motor cortex	0.01065591350197792	0.93602854	True	True	True	True	False	False
Exo1	4.047149398690682	0.4444851118566354	Leydig cell,female germ cell,male germ cell,mesothelial cell,neural progenitor cell,oocyte,oogonial cell,primordial germ cell,thymocyte	0.7557520866394043	mesonephros,ovary	0.4919763207435608	0.9197934	True	True	True	True	False	False
Pld5	2.552135171617442	0.6496919325868044	GABAergic neuron,ependymal cell,glutamatergic neuron,neuron,pituitary gland cell	1.9480760097503662	hypothalamus,primary motor cortex	1.7258511781692505	0.97316056	True	True	True	True	True	True
Cep170	5.3074138426769215	0.2715002297421853	glioblast,macrophage,microglial cell,native cell,neural progenitor cell,neuron,oligodendrocyte,oligodendrocyte precursor cell,pituitary gland cell	2.259448528289795	diencephalon	3.029090166091919	0.852444	True	False	False	False	False	False
Sdccag8	4.8659649908239455	0.3320938440123823	astrocyte,ependymal cell,leptomeningeal cell,macrophage,microglial cell,mural cell,native cell,neuron,oligodendrocyte,oligodendrocyte precursor cell,pericyte,pituitary gland cell,tanycyte	2.380918025970459	hypothalamus,primary motor cortex	1.05268394947052	0.89089394	True	True	False	False	False	False
Akt3	3.986004406829428	0.4528779212066733	GABAergic neuron,astrocyte,ependymal cell,glutamatergic neuron,leptomeningeal cell,mural cell,native cell,neuron,oligodendrocyte precursor cell,pericyte,pituitary gland cell,tanycyte	4.656721591949463	hypothalamus,primary motor cortex	3.546799898147583	0.9168327	True	True	True	True	False	False
Zbtb18	3.629729618850956	0.5017804769305096	glioblast,glutamatergic neuron,native cell,neural progenitor cell,oocyte	1.672069787979126	primary motor cortex	1.3975926637649536	0.9529734	True	True	True	True	True	False
1700016C15Rik	2.8884589401999228	0.6035278693712247	brush cell,epithelial cell of proximal tubule,kidney proximal convoluted tubule epithelial cell,kidney proximal straight tubule epithelial cell,podocyte (sensu Diptera)	2.003211259841919	kidney	0.8349937200546265	0.9575204	True	True	True	True	True	True
Adss	6.805859811565478	0.0658223654495304	female germ cell,male germ cell,oocyte,oogonial cell,primordial germ cell	2.0491912364959717	ovary	1.582892894744873	0.71552604	False	False	False	False	False	False
Catspere2	3.35655031242866	0.5392772819408111	astrocyte,ependymal cell,glutamatergic neuron,leptomeningeal cell,microglial cell,mural cell,neuron,oligodendrocyte precursor cell,pituitary gland cell,tanycyte	1.2815061807632446	hypothalamus,primary motor cortex	1.1863832473754883	0.95424706	True	True	True	True	True	False
Desi2	4.4011333777596615	0.395896994353322	astrocyte,ependymal cell,leptomeningeal cell,microglial cell,mural cell,native cell,oligodendrocyte precursor cell,pericyte,pituitary gland cell,tanycyte	2.6867847442626953	hypothalamus,primary motor cortex	1.4515315294265747	0.90626675	True	True	True	False	False	False
Cox20	4.6574766145583935	0.3607111214120797	Leydig cell,Sertoli cell,basal cell of prostate epithelium,fibroblast of connective tissue of prostate,granulosa cell,interstitial cell of ovary,luminal cell of prostate epithelium,mesenchymal cell,neural progenitor cell,prostate gland microvascular endothelial cell,seminal vesicle glandular cell,smooth muscle cell of prostate,supporting cell,urethra urothelial cell	1.6556930541992188	gonad,urethra	1.1408461332321167	0.8908028	True	True	False	False	False	False
Hnrnpu	6.409543678847825	0.1202210274330199	Leydig cell,Sertoli cell,glioblast,immature NK T cell,male germ cell,mesothelial cell,neural progenitor cell,primordial germ cell,supporting cell,thymocyte	9.844011306762695	mesonephros	9.088478088378906	0.7254507	False	False	False	False	False	False
Efcab2	4.960265830014436	0.3191500371562087	astrocyte,ependymal cell,female germ cell,microglial cell,mural cell,native cell,neuron,oocyte,oogonial cell,pituitary gland cell,tanycyte	0.8434614539146423	hypothalamus,ovary	0.7621579766273499	0.8664974	True	True	False	False	False	False
Kif26b	3.436933971546032	0.5282437580937331	GABAergic neuron,glioblast,mesothelial cell,neuron,oligodendrocyte precursor cell,ovarian surface epithelial cell	1.136868953704834	hypothalamus	1.007731318473816	0.9439256	True	True	True	True	False	False
Smyd3	3.7910362746788047	0.4796393993369874	ependymal cell,leptomeningeal cell,macrophage,microglial cell,mural cell,neuron,oligodendrocyte,oligodendrocyte precursor cell,pericyte,pituitary gland cell,tanycyte	8.18811321258545	hypothalamus,primary motor cortex	3.628035306930542	0.94129115	True	True	True	True	False	False
Tfb2m	6.9712713493041205	0.0431178485581521	brush cell,cardiac muscle cell,epithelial cell of proximal tubule,hematopoietic stem cell,kidney proximal convoluted tubule epithelial cell,kidney proximal straight tubule epithelial cell	0.5446611046791077	kidney	0.3715071678161621	0.53061026	False	False	False	False	False	False
Cnst	6.306054838517639	0.134425986503399	GABAergic neuron,astrocyte,ependymal cell,glutamatergic neuron,leptomeningeal cell,microglial cell,native cell,oligodendrocyte,oligodendrocyte precursor cell,pituitary gland cell,tanycyte	0.44641661643981934	hypothalamus,primary motor cortex	0.39044561982154846	0.6963575	False	False	False	False	False	False
Sccpdh	5.567684475290756	0.2357752793832358	female germ cell,glioblast,male germ cell,oligodendrocyte,oocyte,oogonial cell,primordial germ cell	1.565334677696228	diencephalon,ovary	0.8505849838256836	0.8648863	True	False	False	False	False	False
Kif28	3.9648316226817073	0.4557841140992089	astrocyte,ependymal cell,leptomeningeal cell,microglial cell,mural cell,native cell,oligodendrocyte precursor cell,pituitary gland cell,tanycyte	0.06368051469326019	hypothalamus,primary motor cortex	0.028830403462052345	0.9230463	True	True	True	True	False	False
Ahctf1	6.406229917131	0.1206758769550196	ependymal cell,glioblast,leptomeningeal cell,male germ cell,mural cell,native cell,neural progenitor cell,neuron,oogonial cell,pericyte,pituitary gland cell,primordial germ cell,tanycyte	0.9376253485679626	hypothalamus	0.85076904296875	0.6658037	False	False	False	False	False	False
Cdc42bpa	3.02927420714277	0.5841994558241634	astrocyte,oligodendrocyte	13.458063125610352	hypothalamus,primary motor cortex	3.2601654529571533	0.9577755	True	True	True	True	True	True
Coq8a	3.581523569744714	0.5083972768899456	basal cell of prostate epithelium,female germ cell,oocyte,oogonial cell,ovarian surface epithelial cell,prostate gland microvascular endothelial cell,urethra urothelial cell	0.8107888698577881	ovary,urethra	0.41802480816841125	0.9559838	True	True	True	True	True	False
Psen2	4.6938733029604895	0.3557152835285015	duct epithelial cell,endothelial cell of hepatic sinusoid,hepatic stellate cell,hepatocyte	4.067484378814697	liver	2.1725692749023438	0.910185	True	True	True	False	False	False
Itpkb	3.571832347368595	0.5097275016441847	endothelial cell,ependymal cell,leptomeningeal cell,microglial cell,mural cell,oligodendrocyte precursor cell,pericyte,tanycyte	2.4541659355163574	islet of Langerhans	0.4938041865825653	0.9449199	True	True	True	True	False	False
Stum	4.057077613159691	0.4431223573825854	GABAergic neuron,fibroblast of connective tissue of prostate,glioblast,glutamatergic neuron,granulosa cell,native cell,oligodendrocyte precursor cell,ovarian surface epithelial cell,prostate gland microvascular endothelial cell,supporting cell	0.6867731809616089	diencephalon,primary motor cortex	0.5611238479614258	0.9418331	True	True	True	True	False	False
Parp1	4.061276053632553	0.4425460761634109	female germ cell,male germ cell,mesothelial cell,oocyte,oogonial cell,primordial germ cell,supporting cell	5.1329827308654785	gonad,mesonephros,ovary	2.2150938510894775	0.91826665	True	True	True	True	False	False
Lin9	5.197874652689381	0.2865356645331345	glioblast,microglial cell,native cell,neural progenitor cell,oligodendrocyte precursor cell,oocyte,oogonial cell	0.8030266165733337	ovary	0.47165074944496155	0.8840072	True	True	False	False	False	False
Acbd3	6.74437532595142	0.0742617739772945	female germ cell,male germ cell,neural progenitor cell,oocyte,oogonial cell,primordial germ cell	1.489080786705017	ovary	1.3917317390441895	0.6789677	False	False	False	False	False	False
H3f3a	5.76286208231013	0.2089850485687928	erythroblast,granulocytopoietic cell,immature B cell,neutrophil	80.01400756835938	bone marrow	38.4525032043457	0.8351277	False	False	False	False	False	False
Sde2	4.643962561818896	0.3625660708484346	female germ cell,granulosa cell,interstitial cell of ovary,male germ cell,neural progenitor cell,oocyte,oogonial cell,ovarian surface epithelial cell,primordial germ cell,supporting cell	1.1139564514160156	gonad,ovary	0.9654818177223206	0.8846611	True	True	False	False	False	False
Lefty2	1.263449476688893	0.8265779378085999	male germ cell,primordial germ cell	1.0911329984664917	ovary	0.07657508552074432	0.9868225	True	True	True	True	True	True
Pycr2	6.149092464450584	0.1559707645886324	erythroblast,male germ cell,pancreatic A cell,pancreatic D cell,pancreatic stellate cell,primordial germ cell,type B pancreatic cell	1.8887770175933838	islet of Langerhans,pancreas	1.4815305471420288	0.77613586	False	False	False	False	False	False
Lefty1	4.085544869461106	0.439214919543709	macrophage dendritic cell progenitor,male germ cell,precursor B cell,primordial germ cell	1.5902570486068726	islet of Langerhans	0.23381046950817108	0.9243691	True	True	True	True	False	False
Tmem63a	5.82653969068799	0.2002446102971768	large intestine goblet cell,oligodendrocyte,smooth muscle cell of the pulmonary artery,vein endothelial cell	1.9411988258361816	large intestine	0.4931921064853668	0.86947906	True	False	False	False	False	False
Ephx1	5.2730816340157824	0.2762126955237246	duct epithelial cell,hepatic stellate cell,hepatocyte	3.69523549079895	liver	1.7871580123901367	0.8959126	True	False	False	False	False	False
9130409I23Rik	1.1893188487829167	0.8367531657066628	duct epithelial cell,hepatocyte	0.29021748900413513	liver	0.12181436270475388	0.98551595	True	True	True	True	True	True
Nvl	4.762839377852381	0.3462489462117595	ependymal cell,male germ cell,microglial cell,mural cell,native cell,neuron,oogonial cell,pituitary gland cell,primordial germ cell,tanycyte	2.2283685207366943	hypothalamus	2.12015438079834	0.8875713	True	True	False	False	False	False
Cnih4	6.90216596846503	0.0526033071180341	oocyte,oogonial cell,promonocyte,stem cell of epidermis	2.074814796447754	ovary	1.8182324171066284	0.5874735	False	False	False	False	False	False
Wdr26	6.8521093860355045	0.0594741127270816	alveolar macrophage,basal epithelial cell of tracheobronchial tree,blood cell,chondrocyte,glioblast,macrophage,microglial cell,neuroendocrine cell,neutrophil,non-classical monocyte,smooth muscle cell of trachea	2.296837329864502	diencephalon,trachea	1.8315136432647705	0.60783625	False	False	False	False	False	False
Cnih3	1.8337208152834248	0.748302048370667	GABAergic neuron,ependymal cell,glutamatergic neuron,neuron	1.1491951942443848	primary motor cortex	1.0098459720611572	0.98505443	True	True	True	True	True	True
Dnah14	3.0960788040786174	0.5750298046602391	astrocyte,ependymal cell,glutamatergic neuron,native cell,oligodendrocyte,oocyte,oogonial cell,pituitary gland cell,tanycyte	0.2474743276834488	hypothalamus,ovary,primary motor cortex	0.10059411078691483	0.96702623	True	True	True	True	True	True
Lbr	4.88546438377877	0.3294173421022557	erythroblast,granulocytopoietic cell,immature B cell,immature NK T cell,megakaryocyte-erythroid progenitor cell,promonocyte,thymocyte	6.939746379852295	bone marrow,thymus	3.3721542358398438	0.8803229	True	True	False	False	False	False
Enah	4.3261623566302445	0.4061875752817591	GABAergic neuron,astrocyte,ependymal cell,glioblast,mural cell,native cell,neural progenitor cell,neuron,oligodendrocyte,oligodendrocyte precursor cell,pituitary gland cell,tanycyte	6.792665481567383	diencephalon,hypothalamus	4.040987014770508	0.91391915	True	True	True	True	False	False
Srp9	6.788049288242125	0.0682670517946769	late pro-B cell,luminal cell of prostate epithelium,oocyte,plasma cell	7.367315769195557	prostate gland	5.422002792358398	0.6958951	False	False	False	False	False	False
Degs1	6.574393177283448	0.0975936564954457	endothelial cell of hepatic sinusoid,hepatic stellate cell,kidney capillary endothelial cell,mast cell,pancreatic stellate cell	3.603801965713501	None	1.4465444087982178	0.7159416	False	False	False	False	False	False
Fbxo28	6.590935156574036	0.0953230914952374	GABAergic neuron,ependymal cell,glutamatergic neuron,microglial cell,mural cell,native cell,neuron,oligodendrocyte,oocyte,oogonial cell,pituitary gland cell,tanycyte	0.6968414783477783	hypothalamus,ovary,primary motor cortex	0.5665168166160583	0.6513563	False	False	False	False	False	False
Trp53bp2	5.141928008433106	0.2942149446299049	astrocyte,brush cell,kidney collecting duct epithelial cell,kidney collecting duct principal cell,kidney distal convoluted tubule epithelial cell,kidney loop of Henle ascending limb epithelial cell,kidney loop of Henle thick ascending limb epithelial cell,native cell,oligodendrocyte	2.413356065750122	kidney,mesonephros,urethra	0.5628639459609985	0.88843393	True	True	False	False	False	False
Capn2	6.12523778284531	0.1592450768213207	Schwann cell,bronchial smooth muscle cell,cardiac neuron,endocardial cell,endothelial cell of coronary artery,fenestrated cell,kidney capillary endothelial cell,kidney cortex artery cell,smooth muscle cell of the pulmonary artery,vein endothelial cell	2.4710118770599365	heart	1.81633722782135	0.7347784	False	False	False	False	False	False
Susd4	3.358094716633408	0.5390652958131614	GABAergic neuron,ependymal cell,glutamatergic neuron,native cell,neuron,oligodendrocyte precursor cell,pituitary gland cell	1.8987181186676025	hypothalamus,primary motor cortex	1.4807425737380981	0.9468817	True	True	True	True	False	False
Tlr5	3.8932510675314	0.465609317018683	leptomeningeal cell,macrophage,microglial cell,native cell	0.11515230685472488	large intestine,urethra	0.020278284326195717	0.9376691	True	True	True	True	False	False
Disp1	5.379364848457188	0.261624178479843	astrocyte,ependymal cell,leptomeningeal cell,macrophage,microglial cell,native cell,neuron,oligodendrocyte precursor cell,pituitary gland cell,tanycyte	0.5059938430786133	hypothalamus	0.25382381677627563	0.8495378	False	False	False	False	False	False
Brox	6.875031921673103	0.0563277475781196	endothelial cell of coronary artery,glioblast,microglial cell,mural cell	0.7173315286636353	diencephalon	0.7746062278747559	0.58044136	False	False	False	False	False	False
Aida	6.513520949906462	0.1059490259792863	adventitial cell,bronchial smooth muscle cell,endocardial cell,endothelial cell of coronary artery,erythrocyte,fenestrated cell,fibroblast of cardiac tissue,kidney capillary endothelial cell,vein endothelial cell	1.3850241899490356	heart	1.0835922956466675	0.70372444	False	False	False	False	False	False
Mia3	6.910279422002134	0.0514896481472092	ependymal cell,hepatocyte,large intestine goblet cell,luminal cell of prostate epithelium,mural cell,neuron,pituitary gland cell,tanycyte,type B pancreatic cell	1.374345064163208	pancreas	1.6397682428359985	0.55726594	False	False	False	False	False	False
Taf1a	4.8353878513617445	0.3362908860621726	ependymal cell,leptomeningeal cell,microglial cell,mural cell,native cell,neuron,pericyte,pituitary gland cell,tanycyte	0.6313609480857849	hypothalamus	0.48933836817741394	0.86181974	True	True	False	False	False	False
Hhipl2	4.614991396350452	0.3665426756532368	basal cell,basal epithelial cell of tracheobronchial tree,ciliated columnar cell of tracheobronchial tree,duct epithelial cell,epithelial cell,luminal epithelial cell of mammary gland,type II pneumocyte	0.09192383289337158	mammary gland	0.029811562970280647	0.91211116	True	True	True	False	False	False
Dusp10	5.1474923351191215	0.2934511808020672	DN3 thymocyte,T cell,basal cell,double negative thymocyte,immature T cell,luminal epithelial cell of mammary gland,oligodendrocyte,skeletal muscle satellite cell,thymocyte	1.46583890914917	mammary gland,thymus	0.844024658203125	0.8676244	True	True	False	False	False	False
1700056E22Rik	6.1356324142634575	0.1578183015924615	Kupffer cell,duct epithelial cell,immature T cell,macrophage dendritic cell progenitor,myeloid leukocyte,pancreatic A cell,pancreatic D cell,pancreatic ductal cell,plasmacytoid dendritic cell,precursor B cell	0.098299540579319	islet of Langerhans,pancreas	0.07584631443023682	0.71286297	False	False	False	False	False	False
Hlx	4.754772015665708	0.3473562786478171	bronchial smooth muscle cell,endothelial cell of hepatic sinusoid,endothelial cell of lymphatic vessel,fenestrated cell,fibroblast of lung,kidney capillary endothelial cell,kidney cortex artery cell,smooth muscle cell of the pulmonary artery,vein endothelial cell	2.099553108215332	heart,lung	0.5037814974784851	0.8957119	True	True	False	False	False	False
Mtarc1	3.402412581968944	0.532982190995586	ependymal cell,glutamatergic neuron,leptomeningeal cell,mural cell,native cell,pituitary gland cell,tanycyte	0.04288695380091667	primary motor cortex	0.0154538219794631	0.9537759	True	True	True	True	True	False
Mtarc2	4.638039135357879	0.3633791249919218	Sertoli cell,astrocyte,basal cell of prostate epithelium,fibroblast of connective tissue of prostate,granulosa cell,leptomeningeal cell,luminal cell of prostate epithelium,ovarian surface epithelial cell,prostate gland microvascular endothelial cell,supporting cell	2.3703365325927734	gonad,prostate gland,urethra	1.4839693307876587	0.8987413	True	True	False	False	False	False
C130074G19Rik	4.471674813733456	0.3862144217437879	brush cell,epithelial cell of proximal tubule,hepatocyte,kidney collecting duct epithelial cell,kidney collecting duct principal cell,kidney distal convoluted tubule epithelial cell,kidney loop of Henle ascending limb epithelial cell,kidney loop of Henle thick ascending limb epithelial cell,kidney proximal convoluted tubule epithelial cell,kidney proximal straight tubule epithelial cell	2.357842206954956	kidney	1.22063148021698	0.88802886	True	True	False	False	False	False
Mark1	4.086476671463481	0.4390870196729289	glutamatergic neuron,leptomeningeal cell,mural cell,oligodendrocyte precursor cell,pericyte,pituitary gland cell	2.785306692123413	diencephalon,hypothalamus,primary motor cortex	1.0089160203933716	0.9221464	True	True	True	True	False	False
Rab3gap2	5.547051372701444	0.2386073951634589	GABAergic neuron,astrocyte,ependymal cell,glutamatergic neuron,leptomeningeal cell,microglial cell,mural cell,native cell,neuron,oligodendrocyte,oligodendrocyte precursor cell,pituitary gland cell,tanycyte	0.9704372882843018	hypothalamus,primary motor cortex	0.86463463306427	0.77497923	False	False	False	False	False	False
Iars2	6.126593006134108	0.1590590578139844	Sertoli cell,ependymal cell,female germ cell,male germ cell,microglial cell,mural cell,oogonial cell,pituitary gland cell,primordial germ cell,tanycyte	1.2900985479354858	ovary	0.9292916059494019	0.7542102	False	False	False	False	False	False
Bpnt1	4.435969495587829	0.3911153616058568	brush cell,cell of skeletal muscle,epithelial cell of proximal tubule,kidney collecting duct epithelial cell,kidney collecting duct principal cell,kidney distal convoluted tubule epithelial cell,kidney loop of Henle ascending limb epithelial cell,kidney loop of Henle thick ascending limb epithelial cell,kidney proximal convoluted tubule epithelial cell,kidney proximal straight tubule epithelial c…	3.713700294494629	kidney,large intestine	1.7405717372894287	0.87753904	True	True	False	False	False	False
Eprs	6.31162638847499	0.1336612312036947	female germ cell,hematopoietic stem cell,male germ cell,oocyte,oogonial cell,primordial germ cell	3.3042538166046143	ovary	2.938706398010254	0.75672233	False	False	False	False	False	False
Slc30a10	2.390001279238943	0.6719465573155154	astrocyte,enterocyte of epithelium of large intestine,leptomeningeal cell,mural cell,pericyte	3.6238105297088623	large intestine	0.6533459424972534	0.97445995	True	True	True	True	True	True
Lyplal1	4.272493794567298	0.4135541640370094	brush cell,epithelial cell of proximal tubule,kidney proximal convoluted tubule epithelial cell,kidney proximal straight tubule epithelial cell,oocyte	1.0907769203186035	kidney	0.4653879702091217	0.8990039	True	True	False	True	False	False
Tgfb2	5.490257197941716	0.2464030079592335	chondrocyte,endothelial cell,fibroblast,fibroblast of connective tissue of prostate,interstitial cell of ovary,mesenchymal cell	1.8101301193237305	diencephalon,gonad	0.713116466999054	0.86703306	True	False	False	False	False	False
Rrp15	5.831902109741892	0.1995085604686555	basal cell,female germ cell,male germ cell,oogonial cell,primordial germ cell,skeletal muscle satellite cell	1.7993987798690796	ovary	0.9662002325057983	0.83070856	False	False	False	False	False	False
D1Pas1	2.012297108997663	0.7237905267896216	female germ cell,male germ cell,oocyte,oogonial cell,primordial germ cell	0.13082075119018555	ovary	0.11074668914079666	0.9781897	True	True	True	True	True	True
Spata17	2.6462457979960794	0.6367742344897822	astrocyte,ependymal cell,mural cell,pituitary gland cell,tanycyte	0.39504969120025635	hypothalamus,ovary,primary motor cortex	0.08059196174144745	0.9623061	True	True	True	True	True	True
Gpatch2	4.976387139741015	0.3169372135889883	GABAergic neuron,astrocyte,ependymal cell,leptomeningeal cell,microglial cell,mural cell,native cell,neuron,oligodendrocyte,oligodendrocyte precursor cell,pericyte,pituitary gland cell,tanycyte	1.0235347747802734	hypothalamus,primary motor cortex	0.6600428223609924	0.83555967	False	True	False	False	False	False
Esrrg	3.980733482545785	0.4536014123915521	GABAergic neuron,astrocyte,ependymal cell,glutamatergic neuron,mural cell,native cell,neuron,oligodendrocyte precursor cell,pituitary gland cell,tanycyte	2.9177308082580566	hypothalamus,primary motor cortex	2.2814905643463135	0.915922	True	True	True	True	False	False
Ush2a	4.281932546411951	0.4122585935851522	GABAergic neuron,astrocyte,glutamatergic neuron,leptomeningeal cell,mural cell,native cell,oligodendrocyte,oligodendrocyte precursor cell,pancreatic D cell,pancreatic ductal cell,pericyte,type B pancreatic cell	0.07840856909751892	pancreas,primary motor cortex	0.0750913918018341	0.9005334	True	True	True	True	False	False
Kctd3	2.7523725082251995	0.6222071993363416	oligodendrocyte,oogonial cell	3.7016775608062744	diencephalon,ovary	0.7892036437988281	0.9592779	True	True	True	True	True	True
Kcnk2	4.4455303551145935	0.389803030558161	adventitial cell,ependymal cell,leptomeningeal cell,mural cell,neuron,pituitary gland cell,tanycyte	4.911403179168701	hypothalamus,primary motor cortex	2.3853189945220947	0.89483744	True	True	False	False	False	False
Cenpf	4.634889789055279	0.3638114067257217	erythroblast,female germ cell,glioblast,granulocytopoietic cell,male germ cell,neural progenitor cell,oocyte,oogonial cell,primordial germ cell,stem cell of epidermis,thymocyte	5.30335807800293	ovary	4.25900411605835	0.8717366	True	True	False	False	False	False
Ptpn14	4.991767548207676	0.3148260867075045	basal cell of prostate epithelium,endocardial cell,keratinocyte stem cell,leptomeningeal cell,pericyte,prostate gland microvascular endothelial cell	2.067688465118408	skin of body,urethra	0.797031044960022	0.89133793	True	True	False	False	False	False
Smyd2	6.220396471498304	0.1461835208777622	Leydig cell,Sertoli cell,female germ cell,male germ cell,primordial germ cell,supporting cell	1.3786311149597168	gonad	0.65236896276474	0.77919936	False	False	False	False	False	False
Prox1	2.9344598277568017	0.5972137516087517	GABAergic neuron,glioblast,oligodendrocyte,tanycyte	2.0448508262634277	diencephalon	2.7560994625091553	0.9599568	True	True	True	True	True	True
Rps6kc1	5.126619832679808	0.2963161567927234	GABAergic neuron,astrocyte,ependymal cell,glutamatergic neuron,leptomeningeal cell,macrophage,microglial cell,native cell,neuron,oligodendrocyte,oligodendrocyte precursor cell,pericyte,pituitary gland cell,tanycyte	0.8097593188285828	hypothalamus,primary motor cortex	0.5114564895629883	0.8491504	False	True	False	False	False	False
Angel2	6.864538916178661	0.0577680257095417	ependymal cell,glioblast,microglial cell,mural cell,native cell,neural progenitor cell,oogonial cell,pituitary gland cell,tanycyte	1.0929781198501587	ovary	0.8257583975791931	0.5792522	False	False	False	False	False	False
Vash2	3.562442782562089	0.5110163206447604	Leydig cell,glioblast,interstitial cell of ovary,mesenchymal cell,mesothelial cell,neural progenitor cell	0.30516913533210754	diencephalon,mesonephros	0.5553995966911316	0.93100643	True	True	True	True	False	False
Flvcr1	4.17169166720889	0.4273903427859914	GABAergic neuron,astrocyte,ependymal cell,glioblast,glutamatergic neuron,leptomeningeal cell,microglial cell,mural cell,native cell,neuron,oligodendrocyte,oligodendrocyte precursor cell,pituitary gland cell,tanycyte	0.5269378423690796	hypothalamus,primary motor cortex	0.5010460615158081	0.9136695	True	True	True	True	False	False
Spata45	3.306026625119391	0.5462122027305599	astrocyte,ependymal cell,mural cell,native cell,oligodendrocyte,oligodendrocyte precursor cell,pituitary gland cell,tanycyte	0.07075420767068863	hypothalamus,primary motor cortex	0.01444533932954073	0.95868134	True	True	True	True	True	False
Tatdn3	5.699144229991968	0.2177310107550938	astrocyte,ependymal cell,microglial cell,mural cell,native cell,neuron,oligodendrocyte,oligodendrocyte precursor cell,pituitary gland cell,tanycyte	0.44378817081451416	hypothalamus	0.3844533860683441	0.78289694	False	False	False	False	False	False
Nsl1	4.312109998193546	0.4081164129786423	erythroblast,granulocytopoietic cell,immature NK T cell,megakaryocyte-erythroid progenitor cell,native cell,neural progenitor cell,oocyte,stem cell of epidermis,thymocyte	0.3824501633644104	ovary,thymus	0.10337412357330322	0.9222278	True	True	True	True	False	False
Batf3	4.464526526832994	0.3871956011880682	Kupffer cell,dendritic cell,macrophage dendritic cell progenitor,myeloid dendritic cell,myeloid leukocyte,plasmacytoid dendritic cell,precursor B cell	1.920000672340393	liver,lung	0.4600124955177307	0.91024584	True	True	True	False	False	False
Fam71a	5.539814342753136	0.2396007555478136	fenestrated cell,keratinocyte stem cell,kidney capillary endothelial cell,kidney collecting duct principal cell,kidney cortex artery cell,mesangial cell,pancreatic stellate cell,podocyte (sensu Diptera)	0.49904289841651917	adipose tissue	0.23795171082019806	0.82834285	False	False	False	False	False	False
Atf3	5.256316077279072	0.2785139489388488	Langerhans cell,Schwann cell,basal cell of epidermis,bladder cell,endothelial cell,epidermal cell,keratinocyte stem cell,stem cell of epidermis	16.47787857055664	skin of body	19.196210861206055	0.8396878	False	False	False	False	False	False
Nenf	6.220304976728046	0.1461960795214046	adventitial cell,bladder cell,fibroblast of cardiac tissue,interstitial cell of ovary,pancreatic stellate cell,pulmonary interstitial fibroblast,stromal cell	6.577484130859375	trachea	4.602224826812744	0.7100809	False	False	False	False	False	False
Pacc1	4.848591991364388	0.3344784754901856	Leydig cell,Sertoli cell,granulosa cell,microglial cell,native cell,supporting cell	1.2525629997253418	gonad,pancreas	0.465391606092453	0.892042	True	True	False	False	False	False
Ppp2r5a	6.651856914954471	0.0869609233471694	astrocyte,hepatocyte,non-classical monocyte,oligodendrocyte	2.287367343902588	liver	1.1089338064193726	0.69627166	False	False	False	False	False	False
Dtl	4.695669833731403	0.3554686903114158	Leydig cell,female germ cell,glioblast,male germ cell,mesenchymal cell,mesothelial cell,native cell,neural progenitor cell,oogonial cell,ovarian surface epithelial cell,primordial germ cell	0.9777423739433289	mesonephros,ovary	0.9444063305854797	0.866638	True	True	False	False	False	False
Ints7	5.024333495044454	0.3103560594038008	ependymal cell,female germ cell,glioblast,glutamatergic neuron,male germ cell,microglial cell,native cell,oligodendrocyte,oocyte,oogonial cell,pituitary gland cell,primordial germ cell	0.7694059610366821	ovary,primary motor cortex	0.6459251046180725	0.84476256	False	True	False	False	False	False
Lpgat1	5.236804989503988	0.2811920560891402	GABAergic neuron,cardiac muscle cell,glutamatergic neuron,microglial cell,oligodendrocyte	4.928457736968994	primary motor cortex	2.8763587474823	0.8916105	True	False	False	False	False	False
Nek2	4.753928956711179	0.3474719975785231	erythroblast,granulocytopoietic cell,immature NK T cell,male germ cell,primordial germ cell,stem cell of epidermis,thymocyte	1.005985140800476	ovary,thymus	0.3526567220687866	0.8863989	True	True	False	False	False	False
Slc30a1	5.987489310532648	0.1781525397416279	Kupffer cell,brush cell,endothelial cell,endothelial cell of hepatic sinusoid,enterocyte of epithelium of large intestine,epithelial cell of proximal tubule,kidney proximal convoluted tubule epithelial cell,kidney proximal straight tubule epithelial cell	1.0317254066467285	large intestine,liver	0.5100942254066467	0.81055534	False	False	False	False	False	False
Rd3	4.910377790582757	0.3259977084217041	bronchial smooth muscle cell,ciliated columnar cell of tracheobronchial tree,club cell,duct epithelial cell,endothelial cell of lymphatic vessel,kidney capillary endothelial cell,kidney cortex artery cell,lung neuroendocrine cell,smooth muscle cell of the pulmonary artery,vein endothelial cell	0.12676061689853668	heart,liver	0.03271062299609184	0.87922364	True	True	False	False	False	False
Traf5	2.115127083792394	0.7096760041173525	leptomeningeal cell,macrophage,microglial cell,native cell,oligodendrocyte,pericyte	3.682313919067383	primary motor cortex	0.675652801990509	0.9788203	True	True	True	True	True	True
Rcor3	5.74022434994236	0.2120923213984467	astrocyte,ependymal cell,glioblast,leptomeningeal cell,mural cell,native cell,neuron,oligodendrocyte,oligodendrocyte precursor cell,pericyte,pituitary gland cell,tanycyte	0.6335322856903076	diencephalon,hypothalamus	0.4637514650821686	0.7764238	False	False	False	False	False	False
Kcnh1	4.386524483464771	0.3979022225968728	GABAergic neuron,glutamatergic neuron,leptomeningeal cell,neuron,pituitary gland cell	3.0001230239868164	primary motor cortex	2.5705726146698	0.92745763	True	True	True	True	False	False
Hhat	4.865910644306273	0.3321013036578542	GABAergic neuron,ependymal cell,leptomeningeal cell,microglial cell,mural cell,native cell,neuron,pericyte,pituitary gland cell,tanycyte	0.32147684693336487	hypothalamus,primary motor cortex	0.19202692806720734	0.8664626	True	True	False	False	False	False
Sertad4	5.613513380196772	0.2294847680937749	adventitial cell,cardiac neuron,chondrocyte,endocardial cell,fibroblast of cardiac tissue,keratinocyte stem cell,neural progenitor cell,stem cell of epidermis	0.45760947465896606	diencephalon	0.3855426013469696	0.8075301	False	False	False	False	False	False
Syt14	4.415242490471145	0.3939603665203447	GABAergic neuron,ependymal cell,epithelial cell of large intestine,glutamatergic neuron,hematopoietic stem cell,intestinal crypt stem cell,neuron,oligodendrocyte precursor cell,oocyte,oogonial cell,pituitary gland cell	1.0485951900482178	hypothalamus,ovary	0.9578980207443237	0.9102848	True	True	True	False	False	False
Utp25	6.09359847853138	0.1635879124484346	astrocyte,ependymal cell,glioblast,microglial cell,mural cell,native cell,neural progenitor cell,oligodendrocyte precursor cell,pericyte,pituitary gland cell,tanycyte	0.41194212436676025	diencephalon	0.30125704407691956	0.7914535	False	False	False	False	False	False
Irf6	5.15002735939284	0.2931032213898669	basal cell,basal cell of epidermis,basal epithelial cell of tracheobronchial tree,bladder urothelial cell,epidermal cell,keratinocyte,large intestine goblet cell,luminal epithelial cell of mammary gland,stem cell of epidermis,urethra urothelial cell	1.6131120920181274	skin of body	1.2599871158599854	0.85493785	True	True	False	False	False	False
A130010J15Rik	6.585666984012807	0.096046204976548	bladder urothelial cell,double negative thymocyte,duct epithelial cell,large intestine goblet cell,late pro-B cell,luminal cell of prostate epithelium,oocyte,plasma cell	0.26210352778434753	prostate gland	0.20629771053791046	0.6467343	False	False	False	False	False	False
Traf3ip3	4.606097141578431	0.3677635080115372	B cell,CD4-positive, alpha-beta T cell,DN3 thymocyte,DN4 thymocyte,double negative thymocyte,immature T cell,mature NK T cell,professional antigen presenting cell,regulatory T cell	1.818804144859314	spleen,thymus	1.0718218088150024	0.90737265	True	True	True	False	False	False
Lamb3	4.656507320338131	0.3608441674939766	basal cell,basal cell of epidermis,ciliated columnar cell of tracheobronchial tree,enterocyte of epithelium of large intestine,keratinocyte stem cell,lung neuroendocrine cell,stem cell of epidermis	1.8478686809539795	large intestine,skin of body	1.1286883354187012	0.8851119	True	True	False	False	False	False
Hsd11b1	3.3677910984890533	0.537734362864732	adventitial cell,fibroblast of lung,hepatocyte,pulmonary interstitial fibroblast	14.264717102050781	limb muscle,liver	2.0491702556610107	0.95274794	True	True	True	True	True	False
G0s2	2.536725010152182	0.6518071433881192	fibroblast of lung,mast cell,neutrophil	33.12967300415039	adipose tissue	2.3323631286621094	0.96701896	True	True	True	True	True	True
Camk1g	5.417231300593557	0.2564265996779024	GABAergic neuron,glutamatergic neuron,native cell,neuron,pituitary gland cell	0.2581612765789032	hypothalamus,primary motor cortex	0.2169615775346756	0.858385	True	False	False	False	False	False
Plxna2	3.791387807217169	0.4795911477061503	endothelial cell,ependymal cell,leptomeningeal cell,mural cell,pericyte,pituitary gland cell,tanycyte	8.38716983795166	diencephalon,primary motor cortex	2.8266913890838623	0.942699	True	True	True	True	False	False
Cd34	4.797039159872355	0.3415546574144396	adventitial cell,bronchial smooth muscle cell,endocardial cell,endothelial cell of coronary artery,endothelial cell of hepatic sinusoid,endothelial cell of lymphatic vessel,fenestrated cell,fibroblast of cardiac tissue,hepatic stellate cell,kidney capillary endothelial cell,kidney cortex artery cell,mesenchymal stem cell,mesenchymal stem cell of adipose tissue,stromal cell	8.889119148254395	heart,limb muscle	5.403797149658203	0.8734577	True	True	False	False	False	False
Cd46	3.843321752263512	0.4724626538377013	GABAergic neuron,astrocyte,ependymal cell,glutamatergic neuron,leptomeningeal cell,mural cell,native cell,neuron,oligodendrocyte,oligodendrocyte precursor cell,pericyte,pituitary gland cell,tanycyte	0.6942174434661865	hypothalamus,primary motor cortex	0.5901479125022888	0.92838883	True	True	True	True	False	False
Cr1l	6.607425541069366	0.0930596084369328	bronchial smooth muscle cell,endothelial cell,endothelial cell of coronary artery,erythrocyte,fenestrated cell,kidney capillary endothelial cell,kidney cortex artery cell,microglial cell,smooth muscle cell of the pulmonary artery,vein endothelial cell	1.7945983409881592	heart	1.0673484802246094	0.67369866	False	False	False	False	False	False
Cr2	1.81770166325146	0.7505008496929182	B cell,professional antigen presenting cell	3.643638849258423	spleen,thymus	2.1401913166046143	0.97327644	True	True	True	True	True	True
Fam171a1	5.9621032954040905	0.181637044010017	astrocyte,bronchial smooth muscle cell,endothelial cell of hepatic sinusoid,glutamatergic neuron,kidney capillary endothelial cell,mesangial cell,oligodendrocyte,pericyte	1.340768575668335	hypothalamus,primary motor cortex	0.8345289826393127	0.7856407	False	False	False	False	False	False
Nmt2	3.99344575216696	0.4518565163323802	GABAergic neuron,female germ cell,glutamatergic neuron,male germ cell,neuron,oocyte,oogonial cell,primordial germ cell	4.305925369262695	ovary	3.36306095123291	0.9333661	True	True	True	True	False	False
Rpp38	6.093721618109398	0.1635710102137578	ependymal cell,female germ cell,male germ cell,mural cell,oocyte,oogonial cell,pituitary gland cell,primordial germ cell,tanycyte	0.45514196157455444	hypothalamus,ovary	0.3483251929283142	0.78281564	False	False	False	False	False	False
Acbd7	0.3966350315480151	0.9455575657139276	seminal vesicle glandular cell	1.464159607887268	urethra	0.4027788043022156	0.9897506	True	True	True	True	True	True
Olah	2.139780280845625	0.7062920870304684	GABAergic neuron,glutamatergic neuron,oocyte	0.3244316875934601	primary motor cortex	0.18842436373233795	0.9722662	True	True	True	True	True	True
Meig1	2.361291527399811	0.6758872802813389	ciliated columnar cell of tracheobronchial tree,club cell,lung neuroendocrine cell,type II pneumocyte	1.6782859563827515	islet of Langerhans,pancreas	0.11750154197216034	0.9698053	True	True	True	True	True	True
Dclre1c	5.48744734539192	0.2467886905153072	ependymal cell,macrophage,microglial cell,oligodendrocyte,pituitary gland cell,tanycyte	1.0728353261947632	hypothalamus,primary motor cortex	0.3346174657344818	0.86502016	True	False	False	False	False	False
Suv39h2	4.596107357320414	0.3691347136029256	female germ cell,male germ cell,mesothelial cell,neural progenitor cell,oocyte,oogonial cell,primordial germ cell,stem cell of epidermis	0.6822255253791809	ovary	0.5158611536026001	0.8873671	True	True	False	False	False	False
Hspa14	6.301541325828395	0.135045514781132	double negative thymocyte,erythroblast,granulocytopoietic cell,immature NK T cell,male germ cell,megakaryocyte-erythroid progenitor cell,primordial germ cell,promonocyte,thymocyte	1.7397099733352661	thymus	0.8887767195701599	0.76747084	False	False	False	False	False	False
Gm45902	3.291538118680105	0.5482009064430021	glioblast,neural progenitor cell,ovarian surface epithelial cell,pancreatic A cell,pancreatic D cell,type B pancreatic cell	0.2421521246433258	diencephalon	0.2927164137363434	0.960186	True	True	True	True	True	False
Cdnf	6.092794287655946	0.1636982963162397	cardiac neuron,chondrocyte,ciliated columnar cell of tracheobronchial tree,ependymal cell,leptomeningeal cell,native cell,oocyte,oogonial cell,pituitary gland cell,tanycyte	0.0512225478887558	ovary	0.04199082404375076	0.7886266	False	False	False	False	False	False
Fam107b	5.539900678043869	0.2395889050983615	basal cell,hematopoietic stem cell,leptomeningeal cell,naive B cell,skeletal muscle satellite cell	9.064873695373535	mammary gland	2.980616807937622	0.8864831	True	False	False	False	False	False
Frmd4a	2.894390621828181	0.6027136821170329	astrocyte,ependymal cell,microglial cell,native cell,neuron,pituitary gland cell,tanycyte	37.53335189819336	hypothalamus,primary motor cortex	12.688741683959961	0.9688514	True	True	True	True	True	True
Prpf18	6.7951714337796565	0.0672894605342944	GABAergic neuron,ependymal cell,erythroblast,glioblast,glutamatergic neuron,immature T cell,microglial cell,mural cell,native cell,neuron,pituitary gland cell,tanycyte	0.5709176659584045	diencephalon,hypothalamus,primary motor cortex	0.5404320359230042	0.5784879	False	False	False	False	False	False
Bend7	4.333160674659154	0.4052269806819454	ependymal cell,native cell,neuron,oligodendrocyte precursor cell,pancreatic ductal cell,pituitary gland cell,tanycyte	1.1068902015686035	hypothalamus	0.6796386241912842	0.9133113	True	True	True	True	False	False
Sephs1	6.403220220740901	0.1210889902327336	erythroblast,glioblast,granulocytopoietic cell,mesothelial cell,native cell,neural progenitor cell,thymocyte	0.8912569880485535	mesonephros	0.5756040811538696	0.75880706	False	False	False	False	False	False
Phyh	3.9551582865012778	0.4571118837802548	brush cell,cardiac muscle cell,duct epithelial cell,epithelial cell of proximal tubule,hepatocyte,kidney collecting duct epithelial cell,kidney distal convoluted tubule epithelial cell,kidney loop of Henle ascending limb epithelial cell,kidney loop of Henle thick ascending limb epithelial cell,kidney proximal convoluted tubule epithelial cell,kidney proximal straight tubule epithelial cell	12.047615051269531	liver	5.2677154541015625	0.937017	True	True	True	True	False	False
Ucma	0.2950615620004878	0.9594996194943692	chondrocyte,fibroblast	29.742433547973633	trachea	11.250670433044434	0.99627954	True	True	True	True	True	True
Mcm10	4.797763550797789	0.3414552269501121	duct epithelial cell,erythroblast,hepatocyte,male germ cell,native cell,neural progenitor cell,primordial germ cell,thymocyte	0.5365926027297974	liver	0.2871764302253723	0.90446424	True	True	True	False	False	False
Optn	6.25818037196226	0.1409972731828673	bladder urothelial cell,endothelial cell of hepatic sinusoid,enterocyte of epithelium of large intestine,ependymal cell,erythroblast,granulocytopoietic cell,hepatic stellate cell,hepatocyte,immature B cell,tanycyte	0.793287456035614	hypothalamus	0.39917752146720886	0.7714424	False	False	False	False	False	False
Ccdc3	4.265138096589896	0.4145638128877424	Schwann cell,fibroblast of cardiac tissue,fibroblast of connective tissue of prostate,mesenchymal stem cell,neuroendocrine cell,smooth muscle cell,smooth muscle cell of trachea	2.2161266803741455	limb muscle,trachea	1.2305560111999512	0.9111527	True	True	True	True	False	False
Camk1d	4.965687067134934	0.3184059139139172	astrocyte,ependymal cell,glutamatergic neuron,leptomeningeal cell,macrophage,microglial cell,mural cell,native cell,pericyte,pituitary gland cell	4.441091060638428	primary motor cortex	3.4689505100250244	0.856947	True	True	False	False	False	False
Cdc123	6.892913301848611	0.0538733353660921	Leydig cell,erythroblast,male germ cell,mesenchymal cell,mesothelial cell,microglial cell,neural progenitor cell,primordial germ cell,thymocyte	1.3632831573486328	mesonephros	1.3320822715759277	0.5529385	False	False	False	False	False	False
Nudt5	6.12878200131429	0.1587585946254847	erythroblast,male germ cell,mural cell,native cell,oocyte,oogonial cell,pituitary gland cell,primordial germ cell,thymocyte	1.4457776546478271	ovary	0.8854813575744629	0.7525261	False	False	False	False	False	False
Gm13199	4.673138042676564	0.3585614215536939	GABAergic neuron,ependymal cell,glioblast,glutamatergic neuron,mural cell,native cell,neural progenitor cell,neuron,pituitary gland cell,tanycyte	0.031094400212168694	diencephalon,hypothalamus,primary motor cortex	0.018992066383361816	0.8843613	True	True	False	False	False	False
Sec61a2	4.640185478840646	0.3630845162087293	ependymal cell,mural cell,neuron,oligodendrocyte,pituitary gland cell,tanycyte	1.957237958908081	hypothalamus	1.8399772644042969	0.8777182	True	True	False	False	False	False
Dhtkd1	3.49413299346589	0.5203925756604879	GABAergic neuron,astrocyte,ependymal cell,native cell,neuron,oligodendrocyte precursor cell,pituitary gland cell,tanycyte	0.6723939180374146	hypothalamus	0.42233142256736755	0.9375982	True	True	True	True	False	False
Upf2	5.827411298762563	0.2001249726919508	ependymal cell,microglial cell,mural cell,neuron,pituitary gland cell,tanycyte	2.2935307025909424	hypothalamus	1.974848985671997	0.7923515	False	False	False	False	False	False
Proser2	3.579988796568414	0.5086079410551068	Leydig cell,Sertoli cell,endothelial cell,prostate gland microvascular endothelial cell,urethra urothelial cell	0.7093026041984558	urethra	0.4848295748233795	0.94812703	True	True	True	True	False	False
Echdc3	4.910912312661639	0.3259243395035821	brush cell,cardiac muscle cell,epithelial cell of proximal tubule,hepatocyte,kidney collecting duct epithelial cell,kidney collecting duct principal cell,kidney distal convoluted tubule epithelial cell,kidney loop of Henle ascending limb epithelial cell,kidney loop of Henle thick ascending limb epithelial cell,kidney proximal convoluted tubule epithelial cell,kidney proximal straight tubule epith…	0.6020525693893433	kidney,liver	0.25905588269233704	0.89428014	True	True	False	False	False	False
Usp6nl	4.333582720084371	0.4051690503971735	astrocyte,ependymal cell,glioblast,leptomeningeal cell,mural cell,native cell,oligodendrocyte,pericyte,pituitary gland cell,tanycyte	1.1861768960952759	diencephalon,hypothalamus,primary motor cortex	0.3516639471054077	0.8983051	True	True	False	True	False	False
Celf2	3.2333691146093804	0.5561852293840366	GABAergic neuron,astrocyte,glutamatergic neuron,leptomeningeal cell,neuron	46.46650314331055	primary motor cortex	38.54878616333008	0.9519643	True	True	True	True	True	True
Gata3	4.739266747794521	0.3494845438287076	epidermal cell,keratinocyte stem cell,kidney collecting duct principal cell,seminal vesicle glandular cell,stem cell of epidermis	7.0794596672058105	skin of body	5.762328147888184	0.9086189	True	True	True	False	False	False
Taf3	6.484181397599871	0.1099761958492805	ependymal cell,leptomeningeal cell,microglial cell,mural cell,oligodendrocyte,pericyte,pituitary gland cell,tanycyte	1.8219044208526611	hypothalamus,ovary,primary motor cortex	0.7900604605674744	0.767357	False	False	False	False	False	False
Atp5c1	6.265964994670915	0.1399287497884417	cardiac muscle cell,cell of skeletal muscle,epithelial cell of proximal tubule,kidney collecting duct epithelial cell,kidney distal convoluted tubule epithelial cell,kidney loop of Henle ascending limb epithelial cell,kidney loop of Henle thick ascending limb epithelial cell	17.02069854736328	kidney,large intestine	6.677719593048096	0.7760113	False	False	False	False	False	False
Kin	6.962545637529945	0.0443155465729007	double negative thymocyte,erythroblast,hematopoietic stem cell,immature T cell,neural progenitor cell,pancreatic ductal cell,thymocyte	0.6172686219215393	None	0.41258296370506287	0.5610325	False	False	False	False	False	False
Itih2	1.3060614461105202	0.8207289855968328	duct epithelial cell,hepatocyte	6.969141483306885	liver	2.9443395137786865	0.98453695	True	True	True	True	True	True
Itih5	4.690257883674051	0.3562115388041647	Schwann cell,adventitial cell,bladder cell,fibroblast of connective tissue of prostate,interstitial cell of ovary,leptomeningeal cell,mesenchymal stem cell,mesenchymal stem cell of adipose tissue,mural cell,neuroendocrine cell,pericyte,stromal cell	4.8265275955200195	limb muscle	2.4221787452697754	0.8898588	True	True	False	False	False	False
Sfmbt2	3.9287830271649575	0.4607321724814103	GABAergic neuron,ependymal cell,native cell,neuron,oligodendrocyte precursor cell,oocyte,pituitary gland cell,tanycyte	0.5264601707458496	hypothalamus	0.485993355512619	0.928681	True	True	True	True	False	False
Prkcq	3.232520208244721	0.5563017509348249	DN4 thymocyte,double negative thymocyte,immature T cell,oligodendrocyte,oligodendrocyte precursor cell,regulatory T cell	3.1713693141937256	thymus	0.8330024480819702	0.953427	True	True	True	True	True	True
Pfkfb3	5.506161121597604	0.2442200229739006	Schwann cell,cell of skeletal muscle,endothelial cell,neuroendocrine cell,seminal vesicle glandular cell,skeletal muscle satellite cell,smooth muscle cell,smooth muscle cell of prostate,smooth muscle cell of trachea	2.242398262023926	limb muscle	1.5371354818344116	0.82379943	False	False	False	False	False	False
Rbm17	6.65424265828724	0.0866334543535437	female germ cell,male germ cell,oocyte,primordial germ cell,stem cell of epidermis,thymocyte	2.234971284866333	mesonephros,ovary	1.5483711957931519	0.64661825	False	False	False	False	False	False
Il2ra	4.6317335634466446	0.3642446327184423	DN3 thymocyte,DN4 thymocyte,T cell,double negative thymocyte,immature NK T cell,immature T cell,natural killer cell,regulatory T cell	0.5762958526611328	thymus	0.2829859256744385	0.90500605	True	True	True	False	False	False
Il15ra	5.122789435079791	0.2968419201596518	astrocyte,hepatic stellate cell,leptomeningeal cell,mural cell,native cell,pericyte,smooth muscle cell	1.3335133790969849	limb muscle	0.3621760606765747	0.8867784	True	True	False	False	False	False
Fbh1	6.695394666985693	0.0809848974911774	astrocyte,ciliated columnar cell of tracheobronchial tree,microglial cell,mural cell,native cell,pericyte	0.7572327256202698	mesonephros	0.4732082486152649	0.67215294	False	False	False	False	False	False
Ankrd16	6.196382189993029	0.1494797399174057	astrocyte,ependymal cell,glioblast,leptomeningeal cell,microglial cell,mural cell,native cell,neural progenitor cell,neuron,oligodendrocyte precursor cell,pericyte,pituitary gland cell,tanycyte	0.5542296171188354	diencephalon,hypothalamus	0.4509665071964264	0.72873324	False	False	False	False	False	False
Itga8	3.727829554799007	0.4883152030854959	adventitial cell,fibroblast of lung,hematopoietic stem cell,pulmonary interstitial fibroblast	4.228756904602051	mesonephros,pancreas	1.100643277168274	0.9302317	True	True	True	True	False	False
Mindy3	4.5792296678953415	0.3714513584384536	GABAergic neuron,astrocyte,glutamatergic neuron,leptomeningeal cell,microglial cell,mural cell,native cell,oligodendrocyte,oligodendrocyte precursor cell,pericyte	0.9005385637283325	diencephalon,primary motor cortex	0.6582611799240112	0.8973312	True	True	False	False	False	False
Pter	2.416568471213626	0.6682999237904783	brush cell,epithelial cell of proximal tubule,kidney proximal convoluted tubule epithelial cell,kidney proximal straight tubule epithelial cell	5.840657711029053	kidney	2.1199705600738525	0.9623005	True	True	True	True	True	True
C1ql3	2.6740526409181817	0.6329574455072728	ependymal cell,glutamatergic neuron,neuron,oligodendrocyte precursor cell,pituitary gland cell,tanycyte	2.1144328117370605	hypothalamus,primary motor cortex	1.6781953573226929	0.9703769	True	True	True	True	True	True
Rsu1	6.437972411035448	0.1163188774440985	bronchial smooth muscle cell,cardiac neuron,endocardial cell,endothelial cell of coronary artery,pericyte,smooth muscle cell,smooth muscle cell of the pulmonary artery,vein endothelial cell	2.3828375339508057	heart	1.617618203163147	0.68150204	False	False	False	False	False	False
Cubn	2.15584518026272	0.7040870063863962	brush cell,epithelial cell of proximal tubule,kidney proximal convoluted tubule epithelial cell,kidney proximal straight tubule epithelial cell	3.4510788917541504	kidney	1.214109182357788	0.9739829	True	True	True	True	True	True
Trdmt1	6.249894935774294	0.1421345386267044	astrocyte,ciliated columnar cell of tracheobronchial tree,ependymal cell,leptomeningeal cell,mural cell,native cell,neuron,oligodendrocyte precursor cell,pericyte,pituitary gland cell,tanycyte	0.26134780049324036	hypothalamus	0.1882132887840271	0.7136326	False	False	False	False	False	False
Vim	6.017072390272862	0.1740919431058482	endocardial cell,fibroblast of cardiac tissue,mesenchymal stem cell,mesenchymal stem cell of adipose tissue,neuroendocrine cell,smooth muscle cell,smooth muscle cell of trachea,stromal cell	25.863191604614258	heart,limb muscle	20.16558265686035	0.70983523	False	False	False	False	False	False
St8sia6	4.79970901854435	0.3411881905273977	bladder urothelial cell,brush cell,endothelial cell,endothelial cell of coronary artery,fenestrated cell,kidney capillary endothelial cell,kidney cortex artery cell,plasma cell	0.655394434928894	bladder lumen	0.3993898928165436	0.8927568	True	True	False	False	False	False
Hacd1	4.771109679567072	0.3451137581375473	Leydig cell,Sertoli cell,ependymal cell,granulosa cell,mural cell,native cell,neuron,oligodendrocyte precursor cell,oocyte,pituitary gland cell,smooth muscle cell of prostate,supporting cell,tanycyte	1.0650405883789062	gonad,hypothalamus	0.8411338329315186	0.88675654	True	True	False	False	False	False
Stam	6.005803399057727	0.1756387336435015	GABAergic neuron,ependymal cell,glioblast,glutamatergic neuron,leptomeningeal cell,microglial cell,native cell,neural progenitor cell,oligodendrocyte,oligodendrocyte precursor cell,pituitary gland cell,tanycyte	0.9316514730453491	diencephalon,primary motor cortex	0.9064921140670776	0.7771393	False	False	False	False	False	False
Tmem236	4.085611942694943	0.4392057130192344	GABAergic neuron,astrocyte,ependymal cell,glutamatergic neuron,leptomeningeal cell,mural cell,native cell,oligodendrocyte precursor cell,pericyte,pituitary gland cell,tanycyte	0.02856048382818699	primary motor cortex	0.012296787463128567	0.9296103	True	True	True	True	False	False
Mrc1	3.692513605374933	0.4931626978926652	Kupffer cell,alveolar macrophage,blood cell,endothelial cell of hepatic sinusoid,hepatic stellate cell,leukocyte,lung macrophage,macrophage,myeloid cell	5.620430946350098	adipose tissue,liver	1.5776984691619873	0.9346123	True	True	True	True	False	False
Slc39a12	1.151338200166374	0.8419664192066836	astrocyte,ependymal cell,tanycyte	6.829797267913818	hypothalamus,primary motor cortex	0.37266120314598083	0.9910065	True	True	True	True	True	True
Cacnb2	3.68655509445314	0.4939805677566469	GABAergic neuron,ependymal cell,leptomeningeal cell,macrophage,microglial cell,mural cell,neuron,pericyte,pituitary gland cell,tanycyte	5.658162593841553	hypothalamus	5.227497100830078	0.9302175	True	True	True	True	False	False
Nsun6	4.925255665743597	0.3239555596543622	ependymal cell,microglial cell,mural cell,neuron,pituitary gland cell,tanycyte	1.099001407623291	hypothalamus	0.8884052634239197	0.85293293	True	True	False	False	False	False
Arl5b	5.824817800387552	0.2004809583049752	blood cell,chondrocyte,glioblast,hematopoietic stem cell,neuroendocrine cell,smooth muscle cell of trachea	1.3621081113815308	diencephalon,trachea	1.0818284749984741	0.819898	False	False	False	False	False	False
Malrd1	3.559468858563369	0.5114245237760879	GABAergic neuron,astrocyte,glutamatergic neuron,leptomeningeal cell,native cell,oligodendrocyte,oligodendrocyte precursor cell,pericyte	0.1286785900592804	primary motor cortex	0.06790842115879059	0.9531821	True	True	True	True	True	False
Plxdc2	3.1859727598234007	0.5626908900685308	macrophage,microglial cell,mural cell,oligodendrocyte,pericyte	26.821943283081055	hypothalamus	2.643125057220459	0.95298195	True	True	True	True	True	True
Nebl	3.588803251390435	0.5073980621002839	astrocyte,endothelial cell,ependymal cell,leptomeningeal cell,microglial cell,mural cell,neuron,pericyte,pituitary gland cell,tanycyte	11.550833702087402	hypothalamus	5.8786091804504395	0.9350155	True	True	True	True	False	False
Skida1	3.9845332672339473	0.45307985097682	astrocyte,ependymal cell,glutamatergic neuron,leptomeningeal cell,mural cell,native cell,neural progenitor cell,pericyte,pituitary gland cell,tanycyte	0.38012561202049255	diencephalon,mesonephros	0.2375120222568512	0.9171674	True	True	True	True	False	False
Mllt10	5.422407978384528	0.2557160448402342	astrocyte,ependymal cell,leptomeningeal cell,macrophage,microglial cell,mural cell,native cell,neuron,oligodendrocyte,pericyte,pituitary gland cell,tanycyte	4.649604797363281	hypothalamus,primary motor cortex	2.85955810546875	0.8125016	False	False	False	False	False	False
Dnajc1	5.704801427309449	0.2169544994318295	astrocyte,ependymal cell,glutamatergic neuron,leptomeningeal cell,microglial cell,mural cell,native cell,oligodendrocyte,oligodendrocyte precursor cell,pericyte,pituitary gland cell,tanycyte	3.311621904373169	hypothalamus,primary motor cortex	2.171687602996826	0.78145397	False	False	False	False	False	False
Commd3	6.830843387291017	0.0623931003279898	brush cell,cardiac muscle cell,cell of skeletal muscle,epithelial cell of proximal tubule,kidney proximal convoluted tubule epithelial cell,kidney proximal straight tubule epithelial cell,oocyte	2.7414872646331787	ovary	1.5831034183502197	0.6605209	False	False	False	False	False	False
Bmi1	6.718478866315103	0.0778163422575839	endocardial cell,endothelial cell of coronary artery,endothelial cell of hepatic sinusoid,fenestrated cell,glioblast,kidney capillary endothelial cell,kidney cortex artery cell,mesangial cell,neural progenitor cell	0.5286087989807129	diencephalon	0.5449396371841431	0.5881848	False	False	False	False	False	False
Spag6	2.826357380834569	0.6120519779241567	ciliated columnar cell of tracheobronchial tree,club cell,lung neuroendocrine cell,type II pneumocyte	0.6344614028930664	pancreas,primary motor cortex	0.07137518376111984	0.96147084	True	True	True	True	True	True
Carlr	3.7536610049932992	0.484769558052005	GABAergic neuron,ependymal cell,glutamatergic neuron,native cell,neural progenitor cell,neuron,pituitary gland cell,tanycyte	0.03379594907164574	hypothalamus,primary motor cortex	0.02948368340730667	0.9368179	True	True	True	True	False	False
Pip4k2a	3.4965352471331417	0.520062840445453	macrophage,microglial cell,oligodendrocyte	6.867136001586914	primary motor cortex	1.2685959339141846	0.93591917	True	True	True	True	False	False
Armc3	5.845256906546691	0.1976754706263099	B cell,club cell,granulocyte,intermediate monocyte,macrophage,microglial cell,neutrophil,non-classical monocyte,proerythroblast,type II pneumocyte	0.30931830406188965	primary motor cortex,spleen	0.1840316206216812	0.77690786	False	False	False	False	False	False
Msrb2	6.292211610984389	0.1363261187290994	ciliated columnar cell of tracheobronchial tree,ependymal cell,lung neuroendocrine cell,microglial cell,mural cell,pituitary gland cell,tanycyte	1.047621488571167	hypothalamus	0.5543494820594788	0.7695077	False	False	False	False	False	False
4921504E06Rik	3.552968258326057	0.5123168012430042	GABAergic neuron,glutamatergic neuron,leptomeningeal cell,native cell,oligodendrocyte	0.04989175125956535	primary motor cortex	0.04513010382652283	0.93965375	True	True	True	True	False	False
Otud1	5.1883385586643405	0.2878445962487166	Schwann cell,cell of skeletal muscle,mesenchymal stem cell,neuroendocrine cell,skeletal muscle satellite cell,smooth muscle cell,smooth muscle cell of trachea	2.6446950435638428	limb muscle	1.1996420621871948	0.88112223	True	True	False	False	False	False
Etl4	2.829673894273808	0.6115967506985889	GABAergic neuron,glutamatergic neuron,leptomeningeal cell,neuron	13.592015266418457	primary motor cortex	11.869894981384277	0.9530877	True	True	True	True	True	True
Arhgap21	4.522439276753933	0.379246451891822	astrocyte,glutamatergic neuron,leptomeningeal cell,native cell,oligodendrocyte,oligodendrocyte precursor cell,pericyte,pituitary gland cell	4.3046793937683105	hypothalamus,primary motor cortex	1.7621229887008667	0.91452914	True	True	True	False	False	False
Enkur	3.2077791280569	0.5596977309294182	ciliated columnar cell of tracheobronchial tree,ependymal cell,mural cell,pituitary gland cell,tanycyte	1.4207555055618286	hypothalamus,pancreas	0.2669382095336914	0.94308543	True	True	True	True	False	True
Thnsl1	5.691768582027065	0.2187433979566962	astrocyte,ependymal cell,glutamatergic neuron,male germ cell,native cell,neuron,oligodendrocyte,oligodendrocyte precursor cell,oocyte,oogonial cell,pituitary gland cell,primordial germ cell,tanycyte	0.2953930199146271	hypothalamus,ovary,primary motor cortex	0.22797885537147522	0.7951132	False	False	False	False	False	False
Gpr158	2.885081372919628	0.6039914768947119	GABAergic neuron,astrocyte,ependymal cell,glutamatergic neuron,neuron,oligodendrocyte precursor cell,pituitary gland cell,tanycyte	4.845916271209717	hypothalamus,primary motor cortex	4.535359859466553	0.9610256	True	True	True	True	True	True
Myo3a	3.4796623732222933	0.5223788242997368	GABAergic neuron,astrocyte,ependymal cell,leptomeningeal cell,microglial cell,mural cell,oligodendrocyte,pericyte,tanycyte	0.5440227389335632	hypothalamus,primary motor cortex	0.18991722166538239	0.9433539	True	True	True	True	False	False
Gad2	0.953345237152376	0.8691430879843366	GABAergic neuron	9.084745407104492	diencephalon,hypothalamus,primary motor cortex	1.6544013023376465	0.9879072	True	True	True	True	True	True
Apbb1ip	4.0486301693146105	0.4442818601240001	kidney cell,macrophage,microglial cell,non-classical monocyte	10.094118118286133	lung	1.5912551879882812	0.93482053	True	True	True	True	False	False
Pdss1	4.858097128512274	0.3331737929397458	GABAergic neuron,astrocyte,ependymal cell,mural cell,native cell,neuron,oligodendrocyte precursor cell,pituitary gland cell,tanycyte	0.8926165103912354	hypothalamus	0.820533037185669	0.8674904	True	True	False	False	False	False
Abi1	5.936417342532429	0.1851627179673395	astrocyte,ependymal cell,leptomeningeal cell,macrophage,microglial cell,mural cell,native cell,pericyte,tanycyte	5.2293701171875	primary motor cortex	1.325999140739441	0.8441883	False	False	False	False	False	False
Acbd5	6.234922814120781	0.1441896237412572	GABAergic neuron,astrocyte,ependymal cell,hepatocyte,leptomeningeal cell,mural cell,native cell,oligodendrocyte,pericyte,pituitary gland cell,tanycyte	1.9561872482299805	hypothalamus,liver	1.0483447313308716	0.77747077	False	False	False	False	False	False
Mastl	3.94025702169992	0.4591572430279265	male germ cell,native cell,pituitary gland cell,primordial germ cell,stem cell of epidermis	0.7939954400062561	mesonephros,ovary	0.15617404878139496	0.9426295	True	True	True	True	False	False
Yme1l1	6.788676680952473	0.0681809353811283	glioblast,leptomeningeal cell,mural cell,native cell,neural progenitor cell,neuron,pericyte,pituitary gland cell,tanycyte	1.727146029472351	diencephalon,hypothalamus	1.2025682926177979	0.64857304	False	False	False	False	False	False
Potegl	3.584080607797742	0.5080462958491998	GABAergic neuron,ependymal cell,leptomeningeal cell,mural cell,native cell,oligodendrocyte,pericyte,tanycyte	0.18047742545604706	hypothalamus,primary motor cortex	0.0703703984618187	0.948189	True	True	True	True	False	False
Nxph2	2.3382769810440007	0.6790462748933626	GABAergic neuron,glutamatergic neuron,leptomeningeal cell,mural cell,native cell,pericyte	0.17487671971321106	primary motor cortex	0.08085156232118607	0.9796696	True	True	True	True	True	True
Spopl	5.503835228227335	0.2445392769149179	ependymal cell,glioblast,leptomeningeal cell,macrophage,microglial cell,mural cell,native cell,oligodendrocyte,oligodendrocyte precursor cell,pericyte,pituitary gland cell,tanycyte	0.829529345035553	diencephalon,hypothalamus	0.5252043008804321	0.8010381	False	False	False	False	False	False
Hnmt	6.1045737233788415	0.162081441766686	kidney collecting duct epithelial cell,kidney collecting duct principal cell,kidney distal convoluted tubule epithelial cell,kidney loop of Henle ascending limb epithelial cell,kidney loop of Henle thick ascending limb epithelial cell,leptomeningeal cell,macrophage,mesangial cell,native cell,oligodendrocyte precursor cell,podocyte (sensu Diptera)	0.49264833331108093	primary motor cortex	0.33357083797454834	0.71325046	False	False	False	False	False	False
Il1f9	1.74224375923745	0.7608582605464529	mast cell,myeloid cell,neutrophil,proerythroblast	5.371794700622559	adipose tissue,tongue	0.5496919751167297	0.98313	True	True	True	True	True	True
Il1f6	2.256065318330608	0.6903307119420876	basal cell of epidermis,keratinocyte	0.8117003440856934	tongue	0.588758647441864	0.9727407	True	True	True	True	True	True
Il1f5	2.0756445106858665	0.7150954129461891	basal cell of epidermis,epidermal cell,keratinocyte,stem cell of epidermis	0.24708358943462372	skin of body,tongue	0.16147926449775696	0.97284025	True	True	True	True	True	True
Il1rn	3.6233703883526527	0.5026533498766099	Langerhans cell,alveolar macrophage,blood cell,mast cell,myeloid cell,neutrophil	3.542419195175171	None	0.596714973449707	0.9452444	True	True	True	True	False	False
Psd4	5.936336166721221	0.1851738602226014	B cell,DN3 thymocyte,DN4 thymocyte,alveolar macrophage,double negative thymocyte,enterocyte of epithelium of large intestine,immature NK T cell,immature T cell,mature NK T cell,natural killer cell,professional antigen presenting cell,regulatory T cell	0.4522242248058319	large intestine,spleen,thymus	0.37128710746765137	0.7223539	False	False	False	False	False	False
Pax8	3.919690992344444	0.4619801522836749	brush cell,epithelial cell of proximal tubule,kidney collecting duct principal cell,kidney loop of Henle ascending limb epithelial cell,kidney loop of Henle thick ascending limb epithelial cell,kidney proximal convoluted tubule epithelial cell,kidney proximal straight tubule epithelial cell,podocyte (sensu Diptera),supporting cell	1.2694244384765625	gonad,kidney,mesonephros	0.2993817925453186	0.9432115	True	True	True	True	False	False
Cacna1b	2.5047587668189624	0.6561948549204293	GABAergic neuron,ependymal cell,glutamatergic neuron,neuron,pituitary gland cell,tanycyte	3.4763944149017334	hypothalamus	3.080979347229004	0.97454226	True	True	True	True	True	True
Ehmt1	5.282447809181771	0.2749270870034787	astrocyte,ependymal cell,leptomeningeal cell,microglial cell,mural cell,native cell,neural progenitor cell,neuron,oligodendrocyte,oligodendrocyte precursor cell,pericyte,pituitary gland cell,tanycyte	2.5467069149017334	hypothalamus	1.8057833909988403	0.8267074	False	False	False	False	False	False
Arrdc1	6.5589560145420025	0.0997125735130234	ciliated columnar cell of tracheobronchial tree,microglial cell,non-classical monocyte,urethra urothelial cell	0.9279982447624207	urethra	0.6928595900535583	0.64090526	False	False	False	False	False	False
Zmynd19	3.0945368076309814	0.5752414602972667	female germ cell,male germ cell,oocyte,oogonial cell,primordial germ cell	2.2678706645965576	ovary	1.0682787895202637	0.9470383	True	True	True	True	False	True
Dph7	4.313444239598939	0.4079332739610135	GABAergic neuron,astrocyte,ependymal cell,leptomeningeal cell,microglial cell,mural cell,native cell,neuron,pericyte,pituitary gland cell,tanycyte	0.6079787611961365	hypothalamus,primary motor cortex	0.4688035249710083	0.9059767	True	True	True	True	False	False
Mrpl41	6.815940746628453	0.0644386484274455	DN3 thymocyte,cardiac muscle cell,male germ cell,neuron,pituitary gland cell,primordial germ cell,thymocyte	1.7418569326400757	hypothalamus	1.624422550201416	0.62656504	False	False	False	False	False	False
Pnpla7	3.5217200425601893	0.5166059557504882	astrocyte,ependymal cell,hepatocyte,macrophage,microglial cell,tanycyte	3.946394205093384	liver	1.5037585496902466	0.9323608	True	True	True	True	False	False
Nsmf	3.901763864783807	0.4644408438175237	astrocyte,ependymal cell,glioblast,glutamatergic neuron,mural cell,native cell,neuron,oligodendrocyte,pituitary gland cell,tanycyte	1.4085125923156738	diencephalon,hypothalamus,primary motor cortex	0.9548915028572083	0.9277001	True	True	True	True	False	False
Entpd8	2.090238614472783	0.7130922148593173	enterocyte of epithelium of large intestine,epithelial cell of large intestine,hepatocyte,large intestine goblet cell	1.5017462968826294	large intestine	1.078932762145996	0.97970855	True	True	True	True	True	True
Noxa1	2.078903925885019	0.7146480230696612	enterocyte of epithelium of large intestine,epithelial cell of large intestine,hematopoietic stem cell,intestinal crypt stem cell,large intestine goblet cell	0.8767057657241821	large intestine	0.5197972059249878	0.9753753	True	True	True	True	True	True
Nrarp	4.637261085845375	0.3634859206758293	endothelial cell of coronary artery,epidermal cell,erythrocyte,keratinocyte,mesangial cell,neuroendocrine cell,smooth muscle cell,smooth muscle cell of trachea	2.3444740772247314	skin of body,tongue	1.1515642404556274	0.8986576	True	True	False	False	False	False
Tor4a	3.407455457257543	0.5322900019939214	Leydig cell,Sertoli cell,basal cell of prostate epithelium,prostate gland microvascular endothelial cell,seminal vesicle glandular cell,supporting cell,urethra urothelial cell	0.18858978152275085	gonad,urethra	0.07041873037815094	0.9560769	True	True	True	True	True	False
Nelfb	4.702547075974104	0.3545247146686028	ependymal cell,glioblast,microglial cell,mural cell,neural progenitor cell,neuron,pituitary gland cell,tanycyte	1.241589903831482	hypothalamus,mesonephros	0.8420434594154358	0.8965522	True	True	False	False	False	False
Fam166a	4.332272556250098	0.4053488845085806	native cell,oocyte,pancreatic A cell,pancreatic D cell,pancreatic PP cell,type B pancreatic cell	0.04693218320608139	islet of Langerhans,pancreas	0.053384244441986084	0.92542714	True	True	True	True	False	False
Tubb4b	5.640454806419733	0.2257867668834632	epidermal cell,erythroblast,granulocytopoietic cell,stem cell of epidermis,thymocyte	21.66982650756836	skin of body	10.572063446044922	0.8439082	False	False	False	False	False	False
Slc34a3	1.3675221981187586	0.8122928347623444	epithelial cell of proximal tubule,kidney proximal convoluted tubule epithelial cell,kidney proximal straight tubule epithelial cell	1.696014642715454	kidney	0.4382001757621765	0.98542637	True	True	True	True	True	True
Cysrt1	4.579357966952885	0.3714337480095866	ependymal cell,male germ cell,native cell,neuron,oocyte,pituitary gland cell,primordial germ cell,prostate gland microvascular endothelial cell,tanycyte,urethra urothelial cell	0.02667943947017193	urethra	0.01859208196401596	0.9053787	True	True	True	False	False	False
Rnf208	5.58179771558586	0.2338380849949062	GABAergic neuron,epidermal cell,glioblast,glutamatergic neuron,kidney collecting duct principal cell,neuron	0.8736588358879089	diencephalon,primary motor cortex	0.7907612919807434	0.8449462	False	False	False	False	False	False
Ndor1_ENSMUSG00000006471	3.4135460508551985	0.5314540023586662	Leydig cell,Sertoli cell,male germ cell,mesothelial cell,oogonial cell,primordial germ cell,urethra urothelial cell	0.2630951702594757	mesonephros,urethra	0.12118548154830933	0.95368886	True	True	True	True	True	False
Tmem203	6.909731829241787	0.0515648111572801	bronchial smooth muscle cell,late pro-B cell,oocyte,plasma cell	0.5323741436004639	None	0.32260823249816895	0.5433997	False	False	False	False	False	False
Tprn	5.470404552622019	0.2491279975649273	brush cell,enterocyte of epithelium of large intestine,epithelial cell of large intestine,epithelial cell of proximal tubule,hematopoietic stem cell,intestinal crypt stem cell,kidney collecting duct principal cell,kidney proximal convoluted tubule epithelial cell,kidney proximal straight tubule epithelial cell,large intestine goblet cell,male germ cell,oligodendrocyte,primordial germ cell	0.6109622716903687	large intestine	0.5194401741027832	0.8355698	False	False	False	False	False	False
Ssna1	6.728098887873764	0.0764958905831719	erythroblast,immature T cell,megakaryocyte-erythroid progenitor cell,naive T cell,promonocyte,stem cell of epidermis,thymocyte	2.5295913219451904	None	1.2530872821807861	0.69871396	False	False	False	False	False	False
Anapc2	6.793891194926633	0.0674651871193975	Leydig cell,Sertoli cell,male germ cell,mesenchymal cell,mesothelial cell,oocyte,oogonial cell,primordial germ cell,supporting cell	0.9019436240196228	mesonephros	0.8665539622306824	0.59346193	False	False	False	False	False	False
Lrrc26	3.077040668593406	0.577642994009747	basal epithelial cell of tracheobronchial tree,epithelial cell,large intestine goblet cell,seminal vesicle glandular cell,urethra urothelial cell	3.053851842880249	urethra	1.9303220510482788	0.96264815	True	True	True	True	True	True
Grin1	2.452868849331239	0.663317305531787	GABAergic neuron,ependymal cell,glutamatergic neuron,neuron,pituitary gland cell	4.198541641235352	hypothalamus,primary motor cortex	3.825101613998413	0.96808964	True	True	True	True	True	True
Man1b1	6.606295959018499	0.0932146557516772	glioblast,late pro-B cell,plasma cell	1.2539416551589966	diencephalon,hypothalamus	0.6006854772567749	0.75070083	False	False	False	False	False	False
Dpp7	5.999003892973215	0.1765720391605131	adventitial cell,brush cell,epithelial cell of proximal tubule,fibroblast of lung,hepatic stellate cell,kidney proximal convoluted tubule epithelial cell,kidney proximal straight tubule epithelial cell,pancreatic stellate cell	0.9240241646766663	kidney,pancreas	0.5377691984176636	0.7940524	False	False	False	False	False	False
Uap1l1	6.189984435380933	0.1503579007134606	Kupffer cell,alveolar macrophage,epithelial cell of proximal tubule,kidney proximal convoluted tubule epithelial cell,kidney proximal straight tubule epithelial cell	1.3276206254959106	kidney	0.654771625995636	0.7816954	False	False	False	False	False	False
Sapcd2	3.10021326700536	0.5744623050490252	glioblast,male germ cell,native cell,neural progenitor cell,oligodendrocyte precursor cell,primordial germ cell	0.6307433843612671	diencephalon,mesonephros	0.17181387543678284	0.9576469	True	True	True	True	True	True
Entpd2	3.401946852950408	0.5330461173245031	adventitial cell,bladder cell,fibroblast of cardiac tissue,fibroblast of connective tissue of prostate,mesenchymal stem cell,mesenchymal stem cell of adipose tissue,pancreatic stellate cell,stromal cell	4.250209808349609	heart,limb muscle	1.6515532732009888	0.9459236	True	True	True	True	False	False
Npdc1	6.301917623868483	0.1349938638181812	adventitial cell,bronchial smooth muscle cell,endocardial cell,endothelial cell of hepatic sinusoid,endothelial cell of lymphatic vessel,fibroblast of cardiac tissue,lung neuroendocrine cell,mesenchymal stem cell of adipose tissue,smooth muscle cell of the pulmonary artery,vein endothelial cell	3.0936965942382812	diencephalon	2.449981689453125	0.6973283	False	False	False	False	False	False
Fut7	4.8007753109797	0.3410418303947218	endothelial cell of hepatic sinusoid,hematopoietic precursor cell,naive B cell,precursor B cell	0.6801576018333435	bone marrow,liver	0.12292373180389404	0.9176545	True	True	True	False	False	False
Abca2	4.338880129696247	0.4044419238154507	kidney collecting duct principal cell,kidney loop of Henle thick ascending limb epithelial cell,oligodendrocyte	3.0089221000671387	hypothalamus,pancreas,primary motor cortex	0.6454776525497437	0.9281352	True	True	True	True	False	False
Paxx	4.81812904838236	0.3386598428418959	GABAergic neuron,astrocyte,ependymal cell,glioblast,leptomeningeal cell,microglial cell,mural cell,oligodendrocyte,pituitary gland cell,prostate gland microvascular endothelial cell,seminal vesicle glandular cell,smooth muscle cell of prostate,tanycyte,urethra urothelial cell	0.8608943819999695	diencephalon,urethra	0.6381100416183472	0.885652	True	True	False	False	False	False
Clic3	4.541107305574488	0.3766840636722366	basal epithelial cell of tracheobronchial tree,ciliated columnar cell of tracheobronchial tree,club cell,epidermal cell,keratinocyte,kidney capillary endothelial cell,kidney cortex artery cell,lung neuroendocrine cell,mesangial cell,podocyte (sensu Diptera)	3.0444207191467285	skin of body,tongue	1.7672135829925537	0.909613	True	True	True	False	False	False
Ptgds	1.1771884824609358	0.8384181892643978	leptomeningeal cell,oligodendrocyte	67.07511901855469	hypothalamus,primary motor cortex	3.102738618850708	0.98795444	True	True	True	True	True	True
C8g	0.5407104016206176	0.9257816678644464	duct epithelial cell,hepatocyte	9.659361839294434	liver	4.046416282653809	0.9927499	True	True	True	True	True	True
Fbxw5	6.785988936084789	0.0685498573413634	brush cell,ciliated columnar cell of tracheobronchial tree,kidney collecting duct epithelial cell,kidney collecting duct principal cell,kidney distal convoluted tubule epithelial cell,kidney loop of Henle ascending limb epithelial cell,kidney loop of Henle thick ascending limb epithelial cell,kidney proximal convoluted tubule epithelial cell,kidney proximal straight tubule epithelial cell,podocyt…	0.7178181409835815	diencephalon,pancreas	0.6240110397338867	0.57799965	False	False	False	False	False	False
Traf2	6.78078061348606	0.0692647557700657	DN3 thymocyte,double negative thymocyte,immature NK T cell,immature T cell,thymocyte	0.5091133117675781	thymus	0.40050986409187317	0.64082927	False	False	False	False	False	False
Edf1	6.812576765977576	0.0649003910395648	cell of skeletal muscle,enterocyte of epithelium of large intestine,epithelial cell of large intestine	12.290759086608887	large intestine	9.815518379211426	0.73335564	False	False	False	False	False	False
Mamdc4	4.376196237349856	0.3993198857271492	astrocyte,ependymal cell,glioblast,microglial cell,mural cell,native cell,pituitary gland cell,tanycyte	0.08282610774040222	hypothalamus,mesonephros	0.03072749264538288	0.8951545	True	True	False	True	False	False
Phpt1	6.131453923778095	0.1583918444607667	DN3 thymocyte,cardiac muscle cell,immature T cell,kidney collecting duct epithelial cell,kidney collecting duct principal cell,kidney distal convoluted tubule epithelial cell,kidney loop of Henle ascending limb epithelial cell,kidney loop of Henle thick ascending limb epithelial cell,podocyte (sensu Diptera)	3.0438601970672607	thymus	1.6294169425964355	0.7327639	False	False	False	False	False	False
Ajm1	3.619880516401345	0.5031323724269741	GABAergic neuron,ependymal cell,glioblast,glutamatergic neuron,microglial cell,mural cell,neuron,pituitary gland cell,tanycyte	0.2672375440597534	diencephalon,hypothalamus,primary motor cortex	0.22310449182987213	0.93364024	True	True	True	True	False	False
Rabl6	4.729200259274219	0.3508662779070596	GABAergic neuron,astrocyte,ependymal cell,glutamatergic neuron,leptomeningeal cell,microglial cell,mural cell,native cell,neuron,oligodendrocyte,oligodendrocyte precursor cell,pituitary gland cell,tanycyte	1.963791012763977	hypothalamus,primary motor cortex	1.8182975053787231	0.8771368	True	True	False	False	False	False
Ccdc183	3.937627406968229	0.4595181860002834	astrocyte,ependymal cell,leptomeningeal cell,native cell,pituitary gland cell,tanycyte	0.019250109791755676	hypothalamus,primary motor cortex	0.006448488682508469	0.92645776	True	True	True	True	False	False
Tmem141	6.339225476354851	0.1298729588405842	Kupffer cell,duct epithelial cell,kidney distal convoluted tubule epithelial cell,kidney loop of Henle ascending limb epithelial cell,kidney loop of Henle thick ascending limb epithelial cell,lung macrophage,myeloid leukocyte,pancreatic ductal cell	1.0870535373687744	liver	0.6008172631263733	0.7808698	False	False	False	False	False	False
Fcna	1.908297824159716	0.7380655498719009	Kupffer cell,hepatic stellate cell,lung macrophage	8.222323417663574	liver	3.285998582839966	0.9789291	True	True	True	True	True	True
Obp2a	1.5503678751493404	0.787195294292007	Leydig cell,Sertoli cell,supporting cell	0.20093174278736115	gonad,urethra	0.026796601712703705	0.9819903	True	True	True	True	True	True
Bmyc	4.417034205727833	0.3937144342845033	Leydig cell,Sertoli cell,granulosa cell,ovarian surface epithelial cell,supporting cell	8.543535232543945	gonad	4.192493438720703	0.90620154	True	True	True	False	False	False
Lcn3	1.933240811979651	0.7346418558779912	Leydig cell,Sertoli cell,granulosa cell,supporting cell	0.2601427435874939	gonad	0.073187917470932	0.97735417	True	True	True	True	True	True
Glt6d1	3.3758226882843467	0.5366319405750608	GABAergic neuron,leptomeningeal cell,native cell,oligodendrocyte precursor cell,oocyte,pericyte	0.03367204964160919	primary motor cortex	0.007702016271650791	0.9527196	True	True	True	True	True	False
Sohlh1	0.1516774976908597	0.9791806281747684	oocyte	5.501941204071045	ovary	0.7160963416099548	0.99768746	True	True	True	True	True	True
Kcnt1	3.144429662576886	0.5683931280505269	ependymal cell,leptomeningeal cell,mural cell,neuron,pituitary gland cell,tanycyte	2.7993857860565186	hypothalamus	1.3705273866653442	0.95145005	True	True	True	True	True	True
Camsap1	5.291053133100342	0.2737459135198388	GABAergic neuron,ependymal cell,glioblast,glutamatergic neuron,microglial cell,native cell,neural progenitor cell,neuron,oogonial cell,pituitary gland cell,tanycyte	1.5400944948196411	diencephalon	1.8817453384399414	0.86365247	True	False	False	False	False	False
Ubac1	2.3253141327005182	0.6808255655837133	erythroblast,granulocytopoietic cell,immature B cell	12.260222434997559	bone marrow	2.8267104625701904	0.96515983	True	True	True	True	True	True
Nacc2	6.4877029143589375	0.1094928297078822	GABAergic neuron,alveolar macrophage,astrocyte,ciliated columnar cell of tracheobronchial tree,fibroblast of lung,kidney collecting duct principal cell,microglial cell,podocyte (sensu Diptera),pulmonary interstitial fibroblast	0.8705684542655945	kidney,trachea	0.4468410313129425	0.65665853	False	False	False	False	False	False
Tmem250-ps	4.735004329775537	0.3500696066558428	GABAergic neuron,basal cell of prostate epithelium,fibroblast of connective tissue of prostate,glutamatergic neuron,luminal cell of prostate epithelium,oocyte,prostate gland microvascular endothelial cell,seminal vesicle glandular cell,smooth muscle cell of prostate,urethra urothelial cell	0.5402927994728088	urethra	0.43508467078208923	0.89362854	True	True	False	False	False	False
Qsox2	6.324119896164268	0.1319463625781944	Sertoli cell,bronchial smooth muscle cell,ciliated columnar cell of tracheobronchial tree,endothelial cell of lymphatic vessel,lung neuroendocrine cell,pancreatic D cell,type B pancreatic cell	0.5526718497276306	pancreas	0.5370581150054932	0.7335542	False	False	False	False	False	False
Ccdc187	2.739185910452945	0.6240172020480814	ependymal cell,granulosa cell,neuron,oligodendrocyte,ovarian surface epithelial cell,pituitary gland cell,tanycyte	0.35068145394325256	hypothalamus	0.19145509600639343	0.97031957	True	True	True	True	True	True
Gpsm1	5.526981685276357	0.2413621761380942	ependymal cell,glioblast,leptomeningeal cell,microglial cell,mural cell,neural progenitor cell,neuron,pituitary gland cell,tanycyte	0.9922633767127991	diencephalon,hypothalamus	1.3036984205245972	0.80764395	False	False	False	False	False	False
Dnlz	6.879094151886482	0.0557701626855708	Leydig cell,cardiac muscle cell,kidney collecting duct epithelial cell,kidney distal convoluted tubule epithelial cell,kidney loop of Henle ascending limb epithelial cell,kidney loop of Henle thick ascending limb epithelial cell,lung neuroendocrine cell	0.9852758646011353	None	0.6935608386993408	0.49768087	False	False	False	False	False	False
Card9	5.417772701978474	0.2563522865008598	Langerhans cell,classical monocyte,kidney cell,macrophage,microglial cell,monocyte,naive T cell,non-classical monocyte,promonocyte,supporting cell	0.32999104261398315	bone marrow,lung	0.11700068414211273	0.8483869	False	False	False	False	False	False
Snapc4	5.784999689129191	0.2059464233626586	ependymal cell,glioblast,glutamatergic neuron,microglial cell,mural cell,native cell,neuron,pituitary gland cell,tanycyte	0.32145461440086365	hypothalamus	0.2701643407344818	0.8040992	False	False	False	False	False	False
Entr1	6.759105296032518	0.072239926776743	ciliated columnar cell of tracheobronchial tree,microglial cell,mural cell,native cell,neuron,pituitary gland cell	1.34319007396698	hypothalamus	0.9365049004554749	0.67464846	False	False	False	False	False	False
Pmpca	6.638688547343207	0.0887684237727698	Leydig cell,Sertoli cell,male germ cell,neural progenitor cell,primordial germ cell,supporting cell	1.0276466608047485	diencephalon,mesonephros	0.6255550384521484	0.70050526	False	False	False	False	False	False
Inpp5e	6.672269191820076	0.0841591182782938	ciliated columnar cell of tracheobronchial tree,kidney collecting duct principal cell,kidney loop of Henle thick ascending limb epithelial cell,pituitary gland cell,podocyte (sensu Diptera)	0.3268146812915802	mesonephros	0.20587877929210663	0.66228074	False	False	False	False	False	False
Sec16a	6.63352837988672	0.0894767123890287	ependymal cell,hepatocyte,luminal cell of prostate epithelium,microglial cell,pituitary gland cell,tanycyte,type B pancreatic cell	0.7862374186515808	pancreas	0.9351808428764343	0.6648841	False	False	False	False	False	False
Notch1	5.645616349737428	0.22507828941542	bronchial smooth muscle cell,endocardial cell,endothelial cell,endothelial cell of coronary artery,endothelial cell of hepatic sinusoid,glioblast,kidney cortex artery cell,neural progenitor cell,smooth muscle cell of the pulmonary artery,vein endothelial cell	2.5530807971954346	heart,skin of body	1.1026229858398438	0.81870425	False	False	False	False	False	False
Egfl7	3.5906228278365635	0.5071483056158146	bronchial smooth muscle cell,endocardial cell,endothelial cell of coronary artery,endothelial cell of hepatic sinusoid,endothelial cell of lymphatic vessel,erythrocyte,fenestrated cell,kidney capillary endothelial cell,kidney cortex artery cell,smooth muscle cell of the pulmonary artery,vein endothelial cell	24.157306671142578	heart	8.37042236328125	0.936862	True	True	True	True	False	False
Gm20532	3.224727674334128	0.557371360227009	endothelial cell,ependymal cell,microglial cell,mural cell,native cell,pericyte,pituitary gland cell,tanycyte	0.12645025551319122	hypothalamus,primary motor cortex	0.03635778650641441	0.9592608	True	True	True	True	True	True
Agpat2	4.490661010458107	0.3836083615491298	Leydig cell,Sertoli cell,basal cell of prostate epithelium,fibroblast of connective tissue of prostate,granulosa cell,mesenchymal cell,oocyte,ovarian surface epithelial cell,prostate gland microvascular endothelial cell,smooth muscle cell of prostate,supporting cell,urethra urothelial cell	0.37826186418533325	gonad,urethra	0.2627013027667999	0.8828243	True	True	False	False	False	False
Dipk1b	6.040652587567359	0.1708553068040875	ependymal cell,glioblast,native cell,neural progenitor cell,neuron,pituitary gland cell	0.942782461643219	diencephalon,hypothalamus	0.951309323310852	0.80697477	False	False	False	False	False	False
Lcn4	3.081430353774029	0.5770404623925827	CD4-positive, alpha-beta T cell,CD8-positive, alpha-beta T cell,DN4 thymocyte,T cell,hematopoietic precursor cell,immature NK T cell,mature NK T cell,natural killer cell	0.45653122663497925	mammary gland,spleen,thymus	0.1111212819814682	0.95339966	True	True	True	True	True	True
Abo	2.0674438619447755	0.7162210403988312	luminal cell of prostate epithelium,oocyte,urethra urothelial cell	0.9415072202682495	prostate gland	0.7346608638763428	0.97540027	True	True	True	True	True	True
Surf6	6.12508231052893	0.1592664170729237	Leydig cell,female germ cell,male germ cell,mesothelial cell,oocyte,oogonial cell,primordial germ cell,supporting cell	0.5650311708450317	gonad,mesonephros,ovary	0.29205551743507385	0.7901832	False	False	False	False	False	False
Med22	6.17981819692313	0.1517533265461595	glioblast,mesothelial cell,neural progenitor cell,oocyte,supporting cell	0.9095303416252136	diencephalon	0.6657236218452454	0.83277863	False	False	False	False	False	False
Rpl7a	6.684427677305473	0.0824902350622213	basal cell of epidermis,hematopoietic stem cell,intestinal crypt stem cell,keratinocyte,male germ cell,primordial germ cell	30.928714752197266	tongue	27.570104598999023	0.62494886	False	False	False	False	False	False
Surf1	6.952239061229038	0.0457302352875775	enterocyte of epithelium of large intestine,epithelial cell of large intestine,immature T cell,intestinal crypt stem cell,large intestine goblet cell,lung neuroendocrine cell	0.8902412056922913	large intestine	0.8172832131385803	0.49529102	False	False	False	False	False	False
Surf2	6.9849212683378	0.0412442500081174	DN3 thymocyte,basal cell,neural progenitor cell,skeletal muscle satellite cell	0.4983541667461395	None	0.3267771303653717	0.55922794	False	False	False	False	False	False
Surf4	6.69232236891068	0.0814066035250679	alveolar macrophage,duct epithelial cell,hepatocyte,late pro-B cell,plasma cell	2.7201502323150635	liver	1.7419637441635132	0.66797876	False	False	False	False	False	False
Stkld1	3.823522765530884	0.4751802782238152	astrocyte,ependymal cell,native cell,oocyte,oogonial cell,pituitary gland cell,tanycyte	0.0386383943259716	ovary	0.022134913131594658	0.92489606	True	True	True	True	False	False
Rexo4	6.801420595381408	0.066431695730922	DN3 thymocyte,double negative thymocyte,ependymal cell,immature T cell,microglial cell,mural cell,native cell,neuron,pituitary gland cell,tanycyte	0.6166860461235046	hypothalamus	0.5055271983146667	0.6066332	False	False	False	False	False	False
Adamts13	5.15240347169716	0.2927770743587299	GABAergic neuron,erythroblast,glutamatergic neuron,native cell,precursor B cell	0.04470118135213852	primary motor cortex	0.04139776900410652	0.87259305	True	True	False	False	False	False
Cacfd1	4.880645085936293	0.3300788426890043	GABAergic neuron,Leydig cell,glioblast,glutamatergic neuron,granulosa cell,interstitial cell of ovary,luminal cell of prostate epithelium,mesenchymal cell,mesothelial cell,neural progenitor cell,supporting cell	0.782913863658905	diencephalon	0.9147877097129822	0.8825587	True	True	False	False	False	False
Slc2a6	5.063712706577813	0.3049508380652447	basophil,kidney cell,mast cell,monocyte,myeloid cell,neutrophil,non-classical monocyte,proerythroblast	1.1109907627105713	hypothalamus,lung	0.29185938835144043	0.8965889	True	True	False	False	False	False
Adamtsl2	5.094830559494326	0.3006795772643038	adventitial cell,bronchial smooth muscle cell,endothelial cell of lymphatic vessel,fibroblast of lung,glutamatergic neuron,pulmonary interstitial fibroblast,smooth muscle cell of the pulmonary artery,vein endothelial cell	0.252724289894104	primary motor cortex	0.10388693958520889	0.8779649	True	True	False	False	False	False
Fam163b	1.2996737524834991	0.8216057654142166	GABAergic neuron,glutamatergic neuron	1.1279350519180298	primary motor cortex	0.9679576754570007	0.98359925	True	True	True	True	True	True
Dbh	1.4691421889733445	0.7983443954309528	cardiac muscle cell,cardiac neuron,cell of skeletal muscle	0.4993811845779419	heart	0.039986420422792435	0.9815639	True	True	True	True	True	True
Sardh	2.8247844275097784	0.6122678827263266	brush cell,epithelial cell of proximal tubule,hepatocyte,kidney proximal convoluted tubule epithelial cell,kidney proximal straight tubule epithelial cell	5.482448101043701	kidney,liver	2.277798652648926	0.9644754	True	True	True	True	True	True
Vav2	4.043868657642824	0.4449354289358167	GABAergic neuron,leptomeningeal cell,macrophage,microglial cell,native cell,oligodendrocyte precursor cell,urethra urothelial cell	0.9591591358184814	diencephalon,urethra	0.4397207200527191	0.93841416	True	True	True	True	False	False
Brd3os	4.154243683313556	0.4297852666860281	GABAergic neuron,ependymal cell,glioblast,glutamatergic neuron,mural cell,native cell,neuron,pituitary gland cell,tanycyte	0.26984745264053345	hypothalamus,primary motor cortex	0.24945791065692902	0.9190068	True	True	True	True	False	False
Brd3	6.2610738080803765	0.1406001178809095	Leydig cell,Sertoli cell,female germ cell,glioblast,granulosa cell,male germ cell,mesenchymal cell,mesothelial cell,neural progenitor cell,oogonial cell,ovarian surface epithelial cell,primordial germ cell,supporting cell	2.182435989379883	diencephalon,mesonephros	2.3341102600097656	0.72295994	False	False	False	False	False	False
Wdr5	6.139830166805717	0.1572421147991791	female germ cell,male germ cell,naive T cell,oocyte,oogonial cell,primordial germ cell	1.2387703657150269	mesonephros,ovary	0.6518033146858215	0.8033251	False	False	False	False	False	False
Rxra	5.587657852431359	0.2330337180334875	Kupffer cell,alveolar macrophage,duct epithelial cell,endothelial cell of hepatic sinusoid,epidermal cell,hepatic stellate cell,hepatocyte	1.7702577114105225	liver,skin of body	1.3016705513000488	0.84796745	False	False	False	False	False	False
Col5a1	3.755712414052791	0.4844879800419152	adventitial cell,bladder cell,fibroblast of cardiac tissue,mesenchymal stem cell,mesenchymal stem cell of adipose tissue,stromal cell	4.2206292152404785	bladder lumen	1.4701920747756958	0.93866795	True	True	True	True	False	False
Fcnb	1.6575932105521722	0.7724774609889643	granulocytopoietic cell,megakaryocyte-erythroid progenitor cell,naive T cell	10.507872581481934	bone marrow	2.437537908554077	0.9831464	True	True	True	True	True	True
Olfm1	5.079356248500294	0.3028035932800522	GABAergic neuron,alveolar macrophage,glioblast,glutamatergic neuron	7.351718425750732	diencephalon,primary motor cortex	5.9705305099487305	0.9051252	True	True	True	False	False	False
Ppp1r26	5.657190782140495	0.2234895737816971	GABAergic neuron,ependymal cell,glioblast,glutamatergic neuron,kidney collecting duct principal cell,native cell,neural progenitor cell,oligodendrocyte precursor cell,oogonial cell,ovarian surface epithelial cell,pituitary gland cell,tanycyte	0.14468270540237427	diencephalon	0.17192381620407104	0.79721403	False	False	False	False	False	False
1700007K13Rik	1.8287524084826496	0.7489840157695173	ciliated columnar cell of tracheobronchial tree,club cell,lung neuroendocrine cell,type II pneumocyte	4.470501899719238	pancreas	0.15903083980083466	0.97913533	True	True	True	True	True	True
Mrps2	5.52047007814939	0.2422559644192831	Leydig cell,Sertoli cell,male germ cell,mesenchymal cell,mesothelial cell,primordial germ cell,supporting cell	0.6639522314071655	gonad,mesonephros	0.46234646439552307	0.82928765	False	False	False	False	False	False
Ralgds	5.570138323753267	0.2354384622262972	Schwann cell,basal cell,bladder urothelial cell,luminal epithelial cell of mammary gland,oligodendrocyte,skeletal muscle satellite cell,smooth muscle cell,stromal cell	2.870659828186035	limb muscle,mammary gland	1.4012408256530762	0.8546298	True	False	False	False	False	False
Cel	0.3583976773272284	0.950806054825728	pancreatic acinar cell,pancreatic ductal cell	178.08172607421875	pancreas	12.922574043273926	0.9974297	True	True	True	True	True	True
Gtf3c5	5.775807560405876	0.2072081421322162	Leydig cell,ependymal cell,glioblast,male germ cell,mesenchymal cell,mesothelial cell,mural cell,native cell,pituitary gland cell,primordial germ cell,tanycyte	0.38594239950180054	mesonephros	0.381242573261261	0.7900469	False	False	False	False	False	False
Gfi1b	1.6704071219200074	0.7707186135042421	erythroblast,granulocytopoietic cell,immature B cell,megakaryocyte-erythroid progenitor cell	2.1160967350006104	bone marrow	0.3589237630367279	0.98136044	True	True	True	True	True	True
Tsc1	3.9562029091226174	0.4569684980631785	ependymal cell,microglial cell,mural cell,neuron,oligodendrocyte,pituitary gland cell,tanycyte	2.7353715896606445	hypothalamus	2.5786209106445312	0.91152126	True	True	True	True	False	False
Spaca9	4.190137838409831	0.4248584069165917	ependymal cell,granulosa cell,microglial cell,native cell,oocyte,ovarian surface epithelial cell,pituitary gland cell,supporting cell	0.0734245702624321	gonad	0.04078492894768715	0.927457	True	True	True	True	False	False
Ak8	4.634900108014331	0.363809990337341	ciliated columnar cell of tracheobronchial tree,macrophage dendritic cell progenitor,pituitary gland cell,plasmacytoid dendritic cell,precursor B cell	0.26010414958000183	hypothalamus	0.0855347216129303	0.89667046	True	True	False	False	False	False
Gtf3c4	6.512699560765942	0.1060617704943927	glioblast,interstitial cell of ovary,mesenchymal cell,neural progenitor cell	0.50666743516922	diencephalon	0.42425617575645447	0.7750868	False	False	False	False	False	False
Ddx31	5.254283242345874	0.2787929774498533	astrocyte,ependymal cell,macrophage,microglial cell,mural cell,native cell,oligodendrocyte precursor cell,pituitary gland cell,tanycyte	0.6188215017318726	hypothalamus	0.2849096655845642	0.85932755	True	False	False	False	False	False
Barhl1	0.928084855350274	0.8726103477241903	glioblast,neural progenitor cell	0.8334015011787415	diencephalon,pancreas	0.43848979473114014	0.9886215	True	True	True	True	True	True
Cfap77	4.574147580562345	0.3721489297159652	astrocyte,ependymal cell,leptomeningeal cell,mesothelial cell,microglial cell,mural cell,native cell,neuron,oligodendrocyte,pericyte,pituitary gland cell,tanycyte	0.12499793618917465	gonad,hypothalamus,mesonephros	0.0702243372797966	0.89169466	True	True	False	False	False	False
Ttf1	6.413370636794824	0.1196957361955519	ependymal cell,leptomeningeal cell,microglial cell,mural cell,native cell,neuron,pituitary gland cell,tanycyte	0.6673895120620728	hypothalamus,ovary	0.4143986701965332	0.73390096	False	False	False	False	False	False
Setx	5.510439018055165	0.2436328355641944	astrocyte,ependymal cell,microglial cell,mural cell,native cell,neuron,oligodendrocyte precursor cell,oogonial cell,pericyte,pituitary gland cell,tanycyte	2.077066659927368	hypothalamus	1.9102368354797363	0.8087333	False	False	False	False	False	False
Ntng2	3.494165326204252	0.5203881376435615	astrocyte,ependymal cell,glutamatergic neuron,microglial cell,mural cell,native cell,neuron,oligodendrocyte,oligodendrocyte precursor cell,pituitary gland cell,tanycyte	0.8549236059188843	hypothalamus,primary motor cortex	0.5116769671440125	0.94653517	True	True	True	True	False	False
Med27	5.725873773589066	0.2140620927195331	astrocyte,ependymal cell,microglial cell,mural cell,native cell,neuron,oligodendrocyte,oligodendrocyte precursor cell,oocyte,pericyte,pituitary gland cell,tanycyte	0.9920653104782104	hypothalamus,primary motor cortex	0.6502188444137573	0.80505353	False	False	False	False	False	False
Rapgef1	5.190963013916507	0.28748436147055	endothelial cell,ependymal cell,leptomeningeal cell,macrophage,microglial cell,native cell,oligodendrocyte,oligodendrocyte precursor cell,pericyte,pituitary gland cell,tanycyte	2.7767510414123535	hypothalamus,primary motor cortex	1.0320706367492676	0.87972105	True	True	False	False	False	False
Gm13420	3.36510748120499	0.5381027182696148	ependymal cell,native cell,neuron,pituitary gland cell,tanycyte	0.03386320918798447	hypothalamus	0.023601286113262177	0.9447756	True	True	True	True	False	False
Trub2	5.783728393374013	0.2061209224111651	ependymal cell,male germ cell,microglial cell,mural cell,native cell,neuron,oligodendrocyte,pituitary gland cell,primordial germ cell,tanycyte	0.8076260685920715	hypothalamus	0.6498190760612488	0.78726375	False	False	False	False	False	False
Coq4	6.580949155934338	0.0966937777442196	enterocyte of epithelium of large intestine,ependymal cell,native cell,pituitary gland cell,podocyte (sensu Diptera),tanycyte	0.3830338716506958	mesonephros	0.3080153465270996	0.6063402	False	False	False	False	False	False
Slc27a4	6.023276836385388	0.173240315985459	enterocyte of epithelium of large intestine,epithelial cell of large intestine,kidney collecting duct principal cell	1.3892061710357666	diencephalon,large intestine	1.0315642356872559	0.8471081	False	False	False	False	False	False
Urm1	6.903603743426244	0.0524059570036519	GABAergic neuron,female germ cell,male germ cell,microglial cell,native cell,oligodendrocyte,oocyte,primordial germ cell	0.9958498477935791	ovary	0.5862307548522949	0.661579	False	False	False	False	False	False
Cercam	4.551617165368714	0.3752414721064593	Leydig cell,Sertoli cell,adventitial cell,bladder cell,fibroblast of cardiac tissue,granulosa cell,mesenchymal stem cell of adipose tissue,ovarian surface epithelial cell,stromal cell	1.237380027770996	gonad	0.30348584055900574	0.9166376	True	True	True	False	False	False
Odf2	4.409397832064223	0.3947626088991923	ependymal cell,microglial cell,mural cell,native cell,neuron,pituitary gland cell,tanycyte	3.58427095413208	hypothalamus	2.669569730758667	0.8916683	True	True	False	False	False	False
Gle1	6.815592653743106	0.0644864279288223	ependymal cell,glioblast,mural cell,native cell,neuron,pituitary gland cell,tanycyte	0.7423656582832336	hypothalamus	0.623069703578949	0.5735927	False	False	False	False	False	False
Sptan1	4.777128384416667	0.3442876260080113	GABAergic neuron,Sertoli cell,ependymal cell,glutamatergic neuron,leptomeningeal cell,male germ cell,microglial cell,mural cell,neuron,oogonial cell,pericyte,pituitary gland cell,primordial germ cell,tanycyte	3.122290849685669	diencephalon,hypothalamus,primary motor cortex	2.3537583351135254	0.88185894	True	True	False	False	False	False
Dync2i2	6.118490559486659	0.1601712059705365	Leydig cell,Sertoli cell,glutamatergic neuron,male germ cell,mesothelial cell,native cell,oogonial cell,primordial germ cell,supporting cell	0.5328376293182373	mesonephros	0.39742767810821533	0.7820792	False	False	False	False	False	False
Set	6.137942485229846	0.1575012194469613	Leydig cell,female germ cell,immature NK T cell,male germ cell,mesenchymal cell,mesothelial cell,neural progenitor cell,primordial germ cell	10.164738655090332	diencephalon,mesonephros	7.428029537200928	0.7772633	False	False	False	False	False	False
Pkn3	3.83639050746844	0.4734140419130402	bronchial smooth muscle cell,endocardial cell,endothelial cell,endothelial cell of coronary artery,endothelial cell of lymphatic vessel,fenestrated cell,kidney capillary endothelial cell,kidney cortex artery cell,smooth muscle cell of the pulmonary artery,vein endothelial cell	0.6248562335968018	heart	0.2986803948879242	0.9165521	True	True	True	True	False	False
Zdhhc12	6.286126864796864	0.137161315744272	Leydig cell,Sertoli cell,bronchial smooth muscle cell,ciliated columnar cell of tracheobronchial tree,granulosa cell,male germ cell,primordial germ cell,supporting cell	0.7373560070991516	gonad	0.3835749328136444	0.7658359	False	False	False	False	False	False
Zer1	5.177271475081319	0.2893636727870536	GABAergic neuron,astrocyte,ependymal cell,glioblast,glutamatergic neuron,mural cell,native cell,neuron,oligodendrocyte,oligodendrocyte precursor cell,pituitary gland cell,tanycyte	0.9881937503814697	hypothalamus,primary motor cortex	0.8251407742500305	0.8332024	False	True	False	False	False	False
Tbc1d13	5.931079001049647	0.1858954628896391	alveolar macrophage,brush cell,epithelial cell of proximal tubule,glioblast,kidney proximal convoluted tubule epithelial cell,kidney proximal straight tubule epithelial cell	0.6770991683006287	diencephalon	0.4765605330467224	0.7852173	False	False	False	False	False	False
Endog	5.988669111517567	0.1779905993367639	brush cell,cardiac muscle cell,cell of skeletal muscle,ciliated columnar cell of tracheobronchial tree,epithelial cell of proximal tubule,hepatocyte,kidney collecting duct epithelial cell,kidney collecting duct principal cell,kidney distal convoluted tubule epithelial cell,kidney loop of Henle ascending limb epithelial cell,kidney loop of Henle thick ascending limb epithelial cell,kidney proximal…	1.3370496034622192	kidney,ovary	0.8158477544784546	0.7538778	False	False	False	False	False	False
Spout1	4.801272684805994	0.3409735604747705	Leydig cell,Sertoli cell,ependymal cell,male germ cell,mesothelial cell,mural cell,neural progenitor cell,neuron,pituitary gland cell,primordial germ cell,supporting cell,tanycyte	0.5343545079231262	hypothalamus	0.49074479937553406	0.86863554	True	True	False	False	False	False
Kyat1	4.224803005483041	0.4201002390033006	astrocyte,ependymal cell,mural cell,native cell,neuron,oligodendrocyte precursor cell,pituitary gland cell,tanycyte,urethra urothelial cell	0.4412575364112854	hypothalamus,prostate gland,urethra	0.2338065356016159	0.9142206	True	True	True	True	False	False
Lrrc8a	5.2493349575152495	0.2794721828913612	Schwann cell,bronchial smooth muscle cell,endocardial cell,endothelial cell,endothelial cell of coronary artery,endothelial cell of hepatic sinusoid,erythrocyte,fenestrated cell,kidney capillary endothelial cell,kidney cortex artery cell,smooth muscle cell,vein endothelial cell	2.888564109802246	heart,limb muscle	1.756927251815796	0.8425696	False	False	False	False	False	False
Gm28035	3.909667499486858	0.4633559847437736	astrocyte,ependymal cell,leptomeningeal cell,macrophage,microglial cell,mural cell,native cell,pericyte,pituitary gland cell,tanycyte	0.029593827202916145	hypothalamus,primary motor cortex	0.009666236117482185	0.93110025	True	True	True	True	False	False
Phyhd1	4.990151599220169	0.3150478931279276	adventitial cell,brush cell,epithelial cell of proximal tubule,fibroblast of lung,hepatocyte,kidney proximal convoluted tubule epithelial cell,kidney proximal straight tubule epithelial cell,pancreatic ductal cell,pulmonary interstitial fibroblast	0.8950384855270386	kidney,liver	0.3977051079273224	0.86206627	True	True	False	False	False	False
Dolk	6.5984707484042415	0.0942887502737336	Schwann cell,bronchial smooth muscle cell,endothelial cell of lymphatic vessel,fenestrated cell,kidney capillary endothelial cell,kidney cortex artery cell,mesangial cell,smooth muscle cell of the pulmonary artery,vein endothelial cell	0.4397270381450653	heart	0.2207205593585968	0.6661449	False	False	False	False	False	False
Nup188	5.387999753391708	0.2604389446828449	female germ cell,male germ cell,native cell,neural progenitor cell,oocyte,oogonial cell,pituitary gland cell,primordial germ cell	0.7447960376739502	ovary	0.5437732338905334	0.84439296	False	False	False	False	False	False
Sh3glb2	6.743104030196243	0.0744362730258009	bronchial smooth muscle cell,endocardial cell,endothelial cell of coronary artery,epidermal cell,oocyte,smooth muscle cell of the pulmonary artery,vein endothelial cell	0.979419469833374	skin of body	0.7492724657058716	0.5943749	False	False	False	False	False	False
Miga2	3.935435316100331	0.4598190741052973	GABAergic neuron,astrocyte,ependymal cell,glutamatergic neuron,leptomeningeal cell,mural cell,native cell,neuron,pituitary gland cell,tanycyte	0.8433199524879456	hypothalamus,primary motor cortex	0.6917590498924255	0.9176622	True	True	True	True	False	False
Dolpp1	6.354233370399743	0.1278129635796451	enterocyte of epithelium of large intestine,epidermal cell,epithelial cell of large intestine,glioblast,intestinal crypt stem cell,large intestine goblet cell,neural progenitor cell,stem cell of epidermis	0.32548093795776367	diencephalon	0.3790372610092163	0.7503497	False	False	False	False	False	False
Crat	5.935652363701391	0.1852677195592978	brush cell,cardiac muscle cell,cell of skeletal muscle,epithelial cell of proximal tubule,erythroblast,kidney collecting duct epithelial cell,kidney distal convoluted tubule epithelial cell,kidney loop of Henle ascending limb epithelial cell,kidney loop of Henle thick ascending limb epithelial cell,kidney proximal convoluted tubule epithelial cell,kidney proximal straight tubule epithelial cell	1.3026704788208008	kidney	0.4977867305278778	0.8017047	False	False	False	False	False	False
Ptpa	4.941608464118236	0.3217109617744674	GABAergic neuron,astrocyte,ependymal cell,glioblast,leptomeningeal cell,microglial cell,mural cell,native cell,oligodendrocyte,oligodendrocyte precursor cell,pericyte,pituitary gland cell,tanycyte	1.442198395729065	diencephalon	1.1841849088668823	0.8663711	True	True	False	False	False	False
Ier5l	5.636496797692776	0.2263300462533666	Leydig cell,glioblast,kidney capillary endothelial cell,mesenchymal cell,mesothelial cell,neural progenitor cell,neuroendocrine cell,smooth muscle cell of trachea	1.3318777084350586	diencephalon,mesonephros	0.9737316966056824	0.8540134	True	False	False	False	False	False
Cstad	6.1891713014076535	0.1504695121178624	cardiac neuron,ciliated columnar cell of tracheobronchial tree,fibroblast of lung,lung neuroendocrine cell,mural cell,pancreatic stellate cell,pituitary gland cell,podocyte (sensu Diptera)	0.1086406260728836	pancreas,primary motor cortex	0.04179996997117996	0.7739039	False	False	False	False	False	False
1700001O22Rik	6.1206561650263245	0.1598739532623665	GABAergic neuron,duct epithelial cell,epithelial cell of large intestine,intestinal crypt stem cell,native cell	0.17109254002571106	None	0.07599334418773651	0.7916833	False	False	False	False	False	False
Ntmt1	4.856122079749765	0.3334448896758182	Leydig cell,Sertoli cell,ependymal cell,mesenchymal cell,mesothelial cell,microglial cell,mural cell,native cell,neural progenitor cell,neuron,pituitary gland cell,supporting cell,tanycyte	1.0111329555511475	diencephalon,mesonephros	0.7325470447540283	0.88896227	True	True	False	False	False	False
Asb6	6.760760457064422	0.0720127380804733	erythroblast,granulocytopoietic cell,immature T cell,microglial cell,native cell	0.5025597810745239	None	0.22768177092075348	0.71356815	False	False	False	False	False	False
Prrx2	4.110929164763155	0.43573065134005	bladder cell,fibroblast,fibroblast of connective tissue of prostate,leptomeningeal cell,mesenchymal cell,mesenchymal stem cell,mesenchymal stem cell of adipose tissue,stromal cell	1.4585415124893188	trachea	1.0901015996932983	0.92970246	True	True	True	True	False	False
Ptges	5.477247054369246	0.2481887904296627	bladder cell,kidney collecting duct principal cell,kidney distal convoluted tubule epithelial cell,kidney loop of Henle ascending limb epithelial cell,kidney loop of Henle thick ascending limb epithelial cell,mesangial cell,pancreatic stellate cell,podocyte (sensu Diptera)	2.4524073600769043	bladder lumen	1.2495144605636597	0.8417603	False	False	False	False	False	False
Tor1b	6.846360349982462	0.0602632299069344	glioblast,luminal cell of prostate epithelium,pancreatic stellate cell	0.680894136428833	pancreas	0.6210210919380188	0.6419318	False	False	False	False	False	False
Tor1a	6.612240367362921	0.0923987216184825	duct epithelial cell,monocyte,myeloid leukocyte,naive T cell,promonocyte	1.6449511051177979	liver,lung	0.844398021697998	0.7159777	False	False	False	False	False	False
BC005624	7.073346492244214	0.0291069346959337	immature T cell,lung neuroendocrine cell,microglial cell,mural cell,neuron	1.28639554977417	hypothalamus	0.9754472970962524	0.5132712	False	False	False	False	False	False
Usp20	4.564124431670061	0.3735247149631178	GABAergic neuron,ependymal cell,leptomeningeal cell,microglial cell,mural cell,neuron,oligodendrocyte,oligodendrocyte precursor cell,pituitary gland cell,tanycyte	1.0677759647369385	hypothalamus	0.9317483901977539	0.88226724	True	True	False	False	False	False
Fnbp1	2.141682064998866	0.7060310466518993	astrocyte,microglial cell,oligodendrocyte	21.30923080444336	hypothalamus,primary motor cortex	2.7418057918548584	0.9742351	True	True	True	True	True	True
Gpr107	6.209015347594808	0.1477457028358193	astrocyte,ependymal cell,glioblast,leptomeningeal cell,macrophage,microglial cell,mural cell,native cell,oligodendrocyte,oligodendrocyte precursor cell,pericyte,pituitary gland cell,tanycyte	1.0905722379684448	diencephalon,hypothalamus	0.6559719443321228	0.74763584	False	False	False	False	False	False
Ncs1	4.899816679958573	0.3274473347164391	GABAergic neuron,cardiac muscle cell,glioblast,glutamatergic neuron	1.8534899950027466	diencephalon,primary motor cortex	1.3579316139221191	0.89229226	True	True	False	False	False	False
Hmcn2	3.33794488529302	0.5418310774042202	ependymal cell,fibroblast,fibroblast of connective tissue of prostate,mural cell,neuron,pericyte,pituitary gland cell,smooth muscle cell of prostate,tanycyte	0.3946605324745178	hypothalamus	0.24751712381839752	0.9444858	True	True	True	True	False	False
Ass1	2.941411022539375	0.5962596251825434	brush cell,epithelial cell of proximal tubule,hepatocyte,kidney proximal convoluted tubule epithelial cell,kidney proximal straight tubule epithelial cell	6.6511688232421875	kidney,liver	2.363962411880493	0.94626683	True	True	True	True	False	True
Fubp3	6.515008255871123	0.1057448772006766	ependymal cell,glioblast,mural cell,native cell,neuron,oligodendrocyte,oligodendrocyte precursor cell,pituitary gland cell,tanycyte	0.8337538242340088	hypothalamus	0.5608844757080078	0.7105353	False	False	False	False	False	False
Prdm12	1.7752590967409323	0.7563265495287682	ependymal cell,glioblast,neural progenitor cell,pituitary gland cell	0.15691737830638885	diencephalon	0.07247882336378098	0.9798449	True	True	True	True	True	True
Exosc2	6.794347980847325	0.0674024883270769	DN3 thymocyte,double negative thymocyte,hematopoietic stem cell,hepatic stellate cell,immature NK T cell,kidney capillary endothelial cell,thymocyte	0.6595004796981812	adipose tissue	0.5224769115447998	0.5681265	False	False	False	False	False	False
Abl1	4.862185844053886	0.332612572650353	leptomeningeal cell,macrophage,microglial cell,mural cell,native cell,oligodendrocyte,pericyte	2.544753313064575	hypothalamus,mesonephros,primary motor cortex	0.7071022391319275	0.8934051	True	True	False	False	False	False
Qrfp	4.101662051604063	0.437002662531841	CD4-positive, alpha-beta T cell,CD8-positive, alpha-beta T cell,DN4 thymocyte,ependymal cell,mature NK T cell,microglial cell,natural killer cell,neuron,pituitary gland cell,regulatory T cell	0.5253526568412781	hypothalamus	0.46880173683166504	0.9154352	True	True	True	True	False	False
Fibcd1	2.741650249857158	0.6236789448962892	GABAergic neuron,glioblast	0.31990501284599304	diencephalon	0.35142016410827637	0.96237284	True	True	True	True	True	True
Lamc3	1.766503459985507	0.7575283550698207	leptomeningeal cell,pericyte	2.948951482772827	mammary gland,trachea	0.11088108271360397	0.98078376	True	True	True	True	True	True
Aif1l	2.8545663191943893	0.6081799970077448	kidney collecting duct epithelial cell,kidney collecting duct principal cell,kidney distal convoluted tubule epithelial cell,kidney loop of Henle ascending limb epithelial cell,kidney loop of Henle thick ascending limb epithelial cell,podocyte (sensu Diptera)	7.215182781219482	kidney	1.154176950454712	0.9600025	True	True	True	True	True	True
Nup214	6.126115582295313	0.1591245893830664	astrocyte,ependymal cell,leptomeningeal cell,microglial cell,mural cell,native cell,oligodendrocyte,oogonial cell,pericyte,pituitary gland cell,tanycyte	0.9471134543418884	hypothalamus,ovary	0.6003987193107605	0.7396588	False	False	False	False	False	False
Fam78a	3.995785060183996	0.4515354210864679	CD4-positive, alpha-beta T cell,CD8-positive, alpha-beta T cell,DN3 thymocyte,DN4 thymocyte,double negative thymocyte,immature T cell,mature NK T cell,thymocyte	1.4815276861190796	thymus	0.7872874736785889	0.9257145	True	True	True	True	False	False
Plpp7	4.45574509267994	0.3884009477000726	GABAergic neuron,astrocyte,ependymal cell,glioblast,glutamatergic neuron,mural cell,native cell,neural progenitor cell,neuron,oligodendrocyte precursor cell,pericyte,pituitary gland cell,tanycyte	0.37670621275901794	hypothalamus,primary motor cortex	0.23422938585281372	0.9212001	True	True	True	False	False	False
Prrc2b	6.284035555762372	0.1374483704561008	GABAergic neuron,glioblast,glutamatergic neuron,leptomeningeal cell,native cell,neural progenitor cell,pericyte	2.9769060611724854	diencephalon	3.2604243755340576	0.7976543	False	False	False	False	False	False
Pomt1	6.135000893969489	0.1579049845613624	ependymal cell,glioblast,mural cell,native cell,neural progenitor cell,neuron,pituitary gland cell,tanycyte	0.35387399792671204	hypothalamus	0.2645346522331238	0.74426454	False	False	False	False	False	False
Uck1	6.787538843734365	0.0683371158065772	DN3 thymocyte,ciliated columnar cell of tracheobronchial tree,epithelial cell of proximal tubule,fibroblast of lung,immature T cell,kidney proximal convoluted tubule epithelial cell,kidney proximal straight tubule epithelial cell,lung neuroendocrine cell,thymocyte	0.5425494909286499	mesonephros	0.4277831017971039	0.6079779	False	False	False	False	False	False
Swi5	6.805291580887027	0.0659003612363628	cardiac muscle cell,cell of skeletal muscle,female germ cell,male germ cell,oocyte,oogonial cell,primordial germ cell	7.3814191818237305	ovary	6.164776802062988	0.639772	False	False	False	False	False	False
Golga2	6.680113664491231	0.0830823798312601	ependymal cell,glioblast,microglial cell,mural cell,neuron,pituitary gland cell,tanycyte	0.6082186698913574	diencephalon,hypothalamus	0.5259409546852112	0.6582044	False	False	False	False	False	False
Dnm1	4.113347584799588	0.4353986971165521	GABAergic neuron,glutamatergic neuron,neuron,pituitary gland cell	3.814500093460083	primary motor cortex	3.4063384532928467	0.93000823	True	True	True	True	False	False
Ciz1	6.791427027505071	0.0678034206647167	ependymal cell,microglial cell,mural cell,native cell,pituitary gland cell,tanycyte	0.6700537800788879	None	0.3965055048465729	0.65403366	False	False	False	False	False	False
1110008P14Rik	6.126261423583244	0.159104571093952	ciliated columnar cell of tracheobronchial tree,club cell,glutamatergic neuron,type II pneumocyte	6.000619411468506	primary motor cortex	4.969727039337158	0.83361715	False	False	False	False	False	False
Lcn2	2.7350026044533577	0.6245914058976307	granulocyte,granulocytopoietic cell,immature B cell,megakaryocyte-erythroid progenitor cell,neutrophil,proerythroblast	185.2946014404297	bone marrow	94.77812194824219	0.9669327	True	True	True	True	True	True
Ptges2	6.172874225411894	0.1527064615005013	ciliated columnar cell of tracheobronchial tree,enterocyte of epithelium of large intestine,epithelial cell of large intestine,kidney collecting duct epithelial cell,kidney distal convoluted tubule epithelial cell,kidney loop of Henle ascending limb epithelial cell,kidney loop of Henle thick ascending limb epithelial cell,male germ cell,primordial germ cell	0.9157050848007202	large intestine	0.47313711047172546	0.77728885	False	False	False	False	False	False
Slc25a25	6.032215806646634	0.1720133459441754	Schwann cell,brush cell,cell of skeletal muscle,hepatocyte,keratinocyte,kidney collecting duct epithelial cell,kidney proximal convoluted tubule epithelial cell,kidney proximal straight tubule epithelial cell,neuroendocrine cell,smooth muscle cell of trachea	1.7982470989227295	tongue	1.075594186782837	0.7766102	False	False	False	False	False	False
Naif1	5.727421617446831	0.213849634462423	Leydig cell,Sertoli cell,ependymal cell,male germ cell,mesenchymal cell,mesothelial cell,mural cell,native cell,pituitary gland cell,primordial germ cell,supporting cell,tanycyte	0.070032998919487	mesonephros	0.06679250299930573	0.7795179	False	False	False	False	False	False
Fam102a	6.14317763712211	0.156782638408469	bladder urothelial cell,enterocyte of epithelium of large intestine,hematopoietic stem cell,kidney collecting duct principal cell,oligodendrocyte	1.3697738647460938	bladder lumen,large intestine	0.7092019319534302	0.801216	False	False	False	False	False	False
Dpm2	7.06555567816013	0.0301763079233876	endothelial cell of lymphatic vessel,fibroblast of lung,lung neuroendocrine cell,neuron,pulmonary interstitial fibroblast	0.8495045900344849	hypothalamus,primary motor cortex	0.7133178114891052	0.50112265	False	False	False	False	False	False
Pip5kl1	3.388994495548628	0.5348239680200002	GABAergic neuron,ependymal cell,glutamatergic neuron,native cell,neuron,pituitary gland cell,tanycyte	0.08892519772052765	hypothalamus	0.07920912653207779	0.9405429	True	True	True	True	False	False
St6galnac4	6.518091560835792	0.1053216603525133	bronchial smooth muscle cell,endocardial cell,endothelial cell of coronary artery,endothelial cell of hepatic sinusoid,endothelial cell of lymphatic vessel,erythrocyte,smooth muscle cell of the pulmonary artery,vein endothelial cell	0.6907520890235901	heart	0.5243893265724182	0.650346	False	False	False	False	False	False
St6galnac6	3.915804872365548	0.4625135641478591	enterocyte of epithelium of large intestine,epithelial cell of large intestine,hematopoietic stem cell,intestinal crypt stem cell,large intestine goblet cell	3.4360034465789795	large intestine	2.5367040634155273	0.9218392	True	True	True	True	False	False
Ak1	2.6303652639807096	0.6389540089947854	cardiac muscle cell,cell of skeletal muscle	9.859222412109375	heart,kidney	1.0480810403823853	0.95755756	True	True	True	True	True	True
Eng	3.723911790012352	0.4888529585407145	bronchial smooth muscle cell,endocardial cell,endothelial cell of coronary artery,endothelial cell of hepatic sinusoid,erythrocyte,fenestrated cell,kidney capillary endothelial cell,kidney cortex artery cell,smooth muscle cell of the pulmonary artery,vein endothelial cell	18.457618713378906	heart	9.325664520263672	0.9280739	True	True	True	True	False	False
Fpgs	5.721432493613185	0.2146717062786008	brush cell,epithelial cell of proximal tubule,hepatocyte,kidney collecting duct epithelial cell,kidney collecting duct principal cell,kidney distal convoluted tubule epithelial cell,kidney loop of Henle ascending limb epithelial cell,kidney loop of Henle thick ascending limb epithelial cell,kidney proximal convoluted tubule epithelial cell,kidney proximal straight tubule epithelial cell,male germ…	1.009624719619751	liver	0.46304237842559814	0.8501821	True	False	False	False	False	False
Cdk9	6.8683156551916085	0.0572496275621933	male germ cell,primordial germ cell	1.5569576025009155	None	0.7607056498527527	0.6598417	False	False	False	False	False	False
Sh2d3c	5.48681548113265	0.2468754206971541	bronchial smooth muscle cell,endothelial cell,endothelial cell of coronary artery,erythrocyte,fenestrated cell,kidney capillary endothelial cell,kidney cortex artery cell,microglial cell,mural cell,neutrophil,pericyte,smooth muscle cell of the pulmonary artery,vein endothelial cell	1.1806939840316772	heart	0.5949057340621948	0.80406326	False	False	False	False	False	False
Ttc16	4.40928569937586	0.3947780003195963	astrocyte,ependymal cell,glutamatergic neuron,leptomeningeal cell,microglial cell,mural cell,native cell,neuron,oocyte,pituitary gland cell,tanycyte	0.16657936573028564	hypothalamus,ovary,primary motor cortex	0.08659512549638748	0.8917457	True	True	False	False	False	False
Tor2a	6.691893100214125	0.0814655252817065	DN3 thymocyte,double negative thymocyte,immature T cell,late pro-B cell,plasma cell,thymocyte	1.3595722913742065	thymus	0.8535047173500061	0.6882686	False	False	False	False	False	False
Ptrh1	5.743659531410694	0.2116208057065003	DN3 thymocyte,Langerhans cell,basal cell of epidermis,double negative thymocyte,enterocyte of epithelium of large intestine,epidermal cell,immature T cell,keratinocyte,thymocyte	0.4602632522583008	large intestine,tongue	0.35117366909980774	0.84306335	False	False	False	False	False	False
Cfap157	3.4844476184999	0.5217219977946446	astrocyte,ependymal cell,glutamatergic neuron,leptomeningeal cell,native cell,oligodendrocyte precursor cell,pituitary gland cell,tanycyte	0.1569751799106598	hypothalamus,primary motor cortex	0.06661661714315414	0.94625616	True	True	True	True	False	False
Stxbp1	3.1977205507385373	0.5610783791100115	GABAergic neuron,glutamatergic neuron,neuron	6.399242401123047	primary motor cortex	5.733000755310059	0.9468665	True	True	True	True	False	True
Niban2	5.976935767145102	0.1796011273515504	basal cell,basal epithelial cell of tracheobronchial tree,bladder urothelial cell,chondrocyte,epidermal cell,epithelial cell,keratinocyte,kidney cortex artery cell,luminal epithelial cell of mammary gland	1.8479971885681152	skin of body,tongue	1.2258985042572021	0.78585464	False	False	False	False	False	False
Lrsam1	4.985472639220795	0.3156901308326982	GABAergic neuron,astrocyte,ependymal cell,microglial cell,mural cell,native cell,neuron,pituitary gland cell,tanycyte	0.4730095863342285	hypothalamus	0.39714542031288147	0.8548889	True	True	False	False	False	False
Rpl12	6.244295868592804	0.1429030709620906	B cell,CD4-positive, alpha-beta T cell,CD8-positive, alpha-beta T cell,DN4 thymocyte,T cell,basal cell of epidermis,bladder urothelial cell,hematopoietic precursor cell,mature NK T cell,professional antigen presenting cell	52.130104064941406	None	37.66530990600586	0.7138374	False	False	False	False	False	False
Slc2a8	6.396995136710271	0.1219434501298843	ependymal cell,fibroblast of lung,hepatic stellate cell,microglial cell,mural cell,neuron,pituitary gland cell,pulmonary interstitial fibroblast,tanycyte	0.49394938349723816	hypothalamus	0.3806498944759369	0.6772511	False	False	False	False	False	False
Garnl3	3.367503199531509	0.5377738801005543	GABAergic neuron,ependymal cell,glutamatergic neuron,leptomeningeal cell,macrophage,microglial cell,neuron,pituitary gland cell	4.159567832946777	hypothalamus,primary motor cortex	3.800856828689575	0.9520927	True	True	True	True	True	False
Ralgps1	3.2859562497637014	0.5489670781310871	GABAergic neuron,ependymal cell,glutamatergic neuron,microglial cell,native cell,neuron,oligodendrocyte,pituitary gland cell,tanycyte	4.177977561950684	hypothalamus,primary motor cortex	1.7980438470840454	0.9643112	True	True	True	True	True	False
Angptl2	5.544298274426431	0.2389852875834387	Schwann cell,adventitial cell,cardiac neuron,fibroblast of cardiac tissue,fibroblast of lung,hepatic stellate cell,lung neuroendocrine cell,mesangial cell,mesenchymal stem cell,mesenchymal stem cell of adipose tissue,pulmonary interstitial fibroblast,smooth muscle cell,stromal cell	2.656613349914551	limb muscle	1.389032006263733	0.7952267	False	False	False	False	False	False
Zbtb34	5.407666657448473	0.2577394500680044	leptomeningeal cell,macrophage,microglial cell,mural cell,native cell,pericyte,pituitary gland cell	0.45719075202941895	diencephalon,primary motor cortex	0.20474782586097717	0.8416772	False	False	False	False	False	False
Zbtb43	6.498352768030966	0.1080310224730729	ependymal cell,leptomeningeal cell,microglial cell,mural cell,native cell,pericyte,pituitary gland cell,tanycyte	0.4346943199634552	diencephalon	0.29186639189720154	0.66721934	False	False	False	False	False	False
Lmx1b	1.7061349697928982	0.7658145811942085	ependymal cell,leptomeningeal cell,pituitary gland cell,tanycyte	0.4122636318206787	hypothalamus	0.07420334219932556	0.98182935	True	True	True	True	True	True
Mvb12b	3.6302765236807	0.5017054083463308	astrocyte,ependymal cell,macrophage,microglial cell,native cell,oligodendrocyte,oligodendrocyte precursor cell,pituitary gland cell,tanycyte	2.9635672569274902	diencephalon,hypothalamus,primary motor cortex	1.081056833267212	0.9500875	True	True	True	True	True	False
Pbx3	3.262686997101963	0.5521610339296418	leptomeningeal cell,microglial cell,mural cell,native cell,pericyte,pituitary gland cell	5.359298229217529	diencephalon,hypothalamus	1.2544684410095215	0.9557338	True	True	True	True	True	False
Mapkap1	5.907685920879287	0.1891064153487626	astrocyte,ependymal cell,leptomeningeal cell,microglial cell,mural cell,native cell,oligodendrocyte,oligodendrocyte precursor cell,pericyte,pituitary gland cell,tanycyte	2.196176528930664	hypothalamus,primary motor cortex	1.1904293298721313	0.7791747	False	False	False	False	False	False
Gapvd1	5.5874053818998926	0.2330683723358694	GABAergic neuron,astrocyte,ependymal cell,glioblast,leptomeningeal cell,macrophage,microglial cell,mural cell,native cell,neuron,oligodendrocyte,oligodendrocyte precursor cell,pericyte,pituitary gland cell,tanycyte	2.589669942855835	diencephalon,hypothalamus,primary motor cortex	1.559862494468689	0.8129607	False	False	False	False	False	False
Hspa5	5.925952542192728	0.1865991246371877	Schwann cell,late pro-B cell,luminal cell of prostate epithelium,mesenchymal stem cell,plasma cell	25.754776000976562	prostate gland	20.635168075561523	0.80519485	False	False	False	False	False	False
Rabepk	6.895069276359827	0.0535774046204108	GABAergic neuron,Leydig cell,microglial cell,mural cell,native cell,oocyte,supporting cell	0.4196869730949402	gonad,primary motor cortex	0.2936660945415497	0.5869852	False	False	False	False	False	False
Fbxw2	6.819026803315535	0.064015053875714	bronchial smooth muscle cell,endothelial cell of coronary artery,endothelial cell of lymphatic vessel,erythrocyte,glutamatergic neuron,pericyte,smooth muscle cell of the pulmonary artery,vein endothelial cell	1.6771646738052368	primary motor cortex	1.2864916324615479	0.60238075	False	False	False	False	False	False
Psmd5	6.3168869937995815	0.1329391564071967	erythroblast,female germ cell,granulocytopoietic cell,male germ cell,oocyte,primordial germ cell	1.4014679193496704	ovary	0.701696515083313	0.7650405	False	False	False	False	False	False
Cutal	3.011210869322649	0.586678843684638	basal cell of prostate epithelium,endothelial cell,luminal cell of prostate epithelium,prostate gland microvascular endothelial cell,seminal vesicle glandular cell,urethra urothelial cell	0.18120551109313965	prostate gland	0.15787018835544586	0.96091753	True	True	True	True	True	True
Phf19	3.312332197030625	0.5453466950040395	female germ cell,male germ cell,native cell,oogonial cell,primordial germ cell	0.4390496015548706	ovary,prostate gland	0.17089614272117615	0.93678313	True	True	True	True	False	False
Traf1	4.412365564687511	0.3943552556008933	Langerhans cell,T cell,macrophage dendritic cell progenitor,mature NK T cell,natural killer cell,regulatory T cell	2.164158582687378	mammary gland,spleen	0.5128536820411682	0.9267533	True	True	True	False	False	False
Hc	1.4874411430251473	0.7958326667024516	ciliated columnar cell of tracheobronchial tree,club cell,hepatocyte,type II pneumocyte	9.050098419189453	liver	1.2906169891357422	0.98627144	True	True	True	True	True	True
AI182371	0.3574048859772915	0.9509423261420004	duct epithelial cell,hepatocyte	3.9102673530578613	liver	1.6564308404922485	0.99447846	True	True	True	True	True	True
Cntrl	4.345929354589812	0.4034743416996256	glioblast,microglial cell,mural cell,native cell,neural progenitor cell,oligodendrocyte,oocyte,oogonial cell,pituitary gland cell,tanycyte	1.3854365348815918	ovary	0.8562780618667603	0.92750126	True	True	True	True	False	False
Rab14	7.030502862191876	0.0349876848268482	bronchial smooth muscle cell,neural progenitor cell,oocyte,oogonial cell	4.40895938873291	diencephalon,ovary	3.496840715408325	0.5547473	False	False	False	False	False	False
Gsn	3.464822334244643	0.5244157796430161	adventitial cell,fibroblast,fibroblast of cardiac tissue,fibroblast of connective tissue of prostate,fibroblast of lung,mesenchymal stem cell,mesenchymal stem cell of adipose tissue,stromal cell	142.786865234375	limb muscle,trachea	70.5954818725586	0.9423228	True	True	True	True	False	False
Stom	4.687517512115203	0.3565876843451415	erythroblast,granulocytopoietic cell,lymphocyte	5.632136344909668	bone marrow	1.8175369501113892	0.91660136	True	True	True	False	False	False
Ggta1	5.421007351675901	0.2559082959564458	bronchial smooth muscle cell,endothelial cell,endothelial cell of coronary artery,keratinocyte stem cell,macrophage,microglial cell,mural cell,pericyte	1.5665476322174072	heart,skin of body	0.6876336932182312	0.85386133	True	False	False	False	False	False
Dab2ip	6.081025858822706	0.1653136400515206	endocardial cell,endothelial cell,endothelial cell of coronary artery,erythrocyte,mural cell,neuroendocrine cell,pericyte,smooth muscle cell of trachea	1.7221224308013916	diencephalon,heart	1.031440258026123	0.76541924	False	False	False	False	False	False
Ttll11	3.091410507003597	0.575670578763683	GABAergic neuron,ependymal cell,glutamatergic neuron,native cell,neuron,pituitary gland cell,tanycyte	1.4646788835525513	hypothalamus,primary motor cortex	1.3274799585342407	0.94902444	True	True	True	True	False	True
Ndufa8	6.302127442702536	0.1349650639211063	cardiac muscle cell,cell of skeletal muscle,epithelial cell of proximal tubule,kidney collecting duct epithelial cell,kidney distal convoluted tubule epithelial cell,kidney loop of Henle ascending limb epithelial cell,kidney loop of Henle thick ascending limb epithelial cell,kidney proximal convoluted tubule epithelial cell,kidney proximal straight tubule epithelial cell	7.545480251312256	kidney	3.143998384475708	0.7522587	False	False	False	False	False	False
Morn5	2.312115496142703	0.6826372207485638	ciliated columnar cell of tracheobronchial tree,oocyte,oogonial cell	0.6987689733505249	ovary	0.2250605970621109	0.97031516	True	True	True	True	True	True
Lhx6	3.367675870112975	0.5377501792016501	GABAergic neuron,endocardial cell,endothelial cell of hepatic sinusoid,hepatic stellate cell	0.959834635257721	primary motor cortex	0.1851983666419983	0.9451392	True	True	True	True	False	False
Rbm18	6.654947099225174	0.0865367622400856	Schwann cell,endothelial cell,glioblast,neural progenitor cell,skeletal muscle satellite cell,smooth muscle cell	1.0968908071517944	diencephalon,limb muscle	0.8713229894638062	0.6970058	False	False	False	False	False	False
Mrrf	6.702726631357276	0.07997850633372	endocardial cell,endothelial cell,endothelial cell of coronary artery,endothelial cell of hepatic sinusoid,fenestrated cell,kidney capillary endothelial cell,kidney cortex artery cell,oocyte,oogonial cell	0.5196238160133362	mesonephros,ovary	0.4688301086425781	0.5910545	False	False	False	False	False	False
[truncated: 16,265 more rows]
